# Supplementary material for: Genomic and Metabolomic Comparisons Provide New Insights into Plant Cell Wall Degradation, Mating Diversity and Secondary Metabolites in Brown and White Commercial Hypsizygus marmoreus Varieties
Source: Int J Mol Sci. 2026 Jun 14;27(12):5372. doi: 10.3390/ijms27125372 (PMC13300218; doi:10.3390/ijms27125372)
Supplement: Supplementary file 1 [file ijms-27-05372-s001.zip]

Archive with 2 entries (2 files):
- ijms-4261620-Supplement material.pdf
- Table S1-14.xlsx
