# Supplementary material for: Genomic and Metabolomic Comparisons Provide New Insights into Plant Cell Wall Degradation, Mating Diversity and Secondary Metabolites in Brown and White Commercial Hypsizygus marmoreus Varieties
Source: Int J Mol Sci. 2026 Jun 14;27(12):5372. doi: 10.3390/ijms27125372 (PMC13300218; doi:10.3390/ijms27125372)
Supplement: Supplementary file 1 [file ijms-27-05372-s001.zip › Table S1-14.xlsx]

## Sheet: Table S1
KOG categories	categories function	B5-15	F4
S	Function unknown	3548	3033
L	Replication, recombination and repair	270	215
J	Translation, ribosomal structure and biogenesis	330	302
A	RNA processing and modification	295	270
K	Transcription	267	249
O	Posttranslational modification, protein turnover, chaperones	509	492
B	Chromatin structure and dynamics	108	92
F	Nucleotide transport and metabolism	79	70
Q	Secondary metabolites biosynthesis, transport and catabolism	351	344
E	Amino acid transport and metabolism	290	283
I	Lipid transport and metabolism	283	278
V	Defense mechanisms	53	49
H	Coenzyme transport and metabolism	95	93
M	Cell wall/membrane/envelope biogenesis	56	55
W	Extracellular structures	4	4
N	Cell motility	2	2
R	General function prediction only	0	0
D	Cell cycle control, cell division, chromosome partitioning	116	117
C	Energy production and conversion	254	256
U	Intracellular trafficking, secretion, and vesicular transport	315	320
G	Carbohydrate transport and metabolism	458	469
P	Inorganic ion transport and metabolism	141	154
Z	Cytoskeleton	84	102
Y	Nuclear structure	4	26
T	Signal transduction mechanisms	404	432
	total number of genes	4768	4674

## Sheet: Table S2
KEGG pathways	B5-15	F4
03010 Ribosome	100	80
03040 Spliceosome	82	73
03013 RNA transport	72	71
04111 Cell cycle - yeast	71	62
04141 Protein processing in endoplasmic reticulum	62	58
04714 Thermogenesis	59	50
04144 Endocytosis	57	51
05016 Huntington disease	57	47
03008 Ribosome biogenesis in eukaryotes	54	49
00190 Oxidative phosphorylation	52	44
04138 Autophagy - yeast	52	48
04113 Meiosis - yeast	50	45
03015 mRNA surveillance pathway	46	38
04110 Cell cycle	45	43
05010 Alzheimer disease	45	40
04011 MAPK signaling pathway - yeast	44	40
04120 Ubiquitin mediated proteolysis	44	40
05131 Shigellosis	44	40
00230 Purine metabolism	43	39
03018 RNA degradation	43	35
05012 Parkinson disease	42	34
05165 Human papillomavirus infection	42	37
05200 Pathways in cancer	38	36
05203 Viral carcinogenesis	38	35
04150 mTOR signaling pathway	37	34
05166 Human T-cell leukemia virus 1 infection	37	33
00270 Cysteine and methionine metabolism	35	31
04140 Autophagy - animal	35	31
04146 Peroxisome	35	27
04932 Non-alcoholic fatty liver disease NAFLD	33	27
03050 Proteasome	32	28
00620 Pyruvate metabolism	31	30
04145 Phagosome	31	28
04114 Oocyte meiosis	30	29
05170 Human immunodeficiency virus 1 infection	30	28
00010 Glycolysis / Gluconeogenesis	29	27
00520 Amino sugar and nucleotide sugar metabolism	29	25
03420 Nucleotide excision repair	29	27
04910 Insulin signaling pathway	29	27
00260 Glycine, serine and threonine metabolism	28	26
00280 Valine, leucine and isoleucine degradation	28	26
04218 Cellular senescence	28	22
05169 Epstein-Barr virus infection	28	26
00564 Glycerophospholipid metabolism	27	24
00630 Glyoxylate and dicarboxylate metabolism	27	23
03022 Basal transcription factors	27	20
04142 Lysosome	27	20
00500 Starch and sucrose metabolism	26	25
00562 Inositol phosphate metabolism	26	22
03030 DNA replication	26	25
04151 PI3K-Akt signaling pathway	26	24
04152 AMPK signaling pathway	26	22
05130 Pathogenic Escherichia coli infection	26	24
00240 Pyrimidine metabolism	25	23
00250 Alanine, aspartate and glutamate metabolism	25	25
00380 Tryptophan metabolism	25	24
04071 Sphingolipid signaling pathway	25	22
04139 Mitophagy - yeast	25	22
04810 Regulation of actin cytoskeleton	25	26
00970 Aminoacyl-tRNA biosynthesis	24	22
04070 Phosphatidylinositol signaling system	24	19
04723 Retrograde endocannabinoid signaling	24	20
05206 MicroRNAs in cancer	24	18
00640 Propanoate metabolism	23	22
04212 Longevity regulating pathway - worm	23	19
04721 Synaptic vesicle cycle	23	20
04919 Thyroid hormone signaling pathway	23	19
00020 Citrate cycle TCA cycle	22	19
00310 Lysine degradation	22	23
04010 MAPK signaling pathway	22	22
05152 Tuberculosis	22	20
05163 Human cytomegalovirus infection	22	21
00030 Pentose phosphate pathway	21	18
00510 N-Glycan biosynthesis	21	19
00561 Glycerolipid metabolism	21	20
03410 Base excision repair	21	18
04217 Necroptosis	21	19
04510 Focal adhesion	21	18
04914 Progesterone-mediated oocyte maturation	21	20
05034 Alcoholism	21	18
05110 Vibrio cholerae infection	21	18
03020 RNA polymerase	20	17
04014 Ras signaling pathway	20	19
04068 FoxO signaling pathway	20	17
04530 Tight junction	20	19
05164 Influenza A	20	16
05225 Hepatocellular carcinoma	20	16
00650 Butanoate metabolism	19	15
00680 Methane metabolism	19	16
03060 Protein export	19	15
04621 NOD-like receptor signaling pathway	19	17
05205 Proteoglycans in cancer	19	19
00051 Fructose and mannose metabolism	18	16
00330 Arginine and proline metabolism	18	19
00760 Nicotinate and nicotinamide metabolism	18	17
01524 Platinum drug resistance	18	15
02020 Two-component system	18	15
03460 Fanconi anemia pathway	18	17
04371 Apelin signaling pathway	18	19
04722 Neurotrophin signaling pathway	18	16
04921 Oxytocin signaling pathway	18	19
04922 Glucagon signaling pathway	18	17
05160 Hepatitis C	18	14
00480 Glutathione metabolism	17	14
00710 Carbon fixation in photosynthetic organisms	17	16
00900 Terpenoid backbone biosynthesis	17	18
04013 MAPK signaling pathway - fly	17	13
04066 HIF-1 signaling pathway	17	12
04136 Autophagy - other	17	16
04210 Apoptosis	17	13
04213 Longevity regulating pathway - multiple species	17	17
05120 Epithelial cell signaling in Helicobacter pylori infection	17	14
05167 Kaposi sarcoma-associated herpesvirus infection	17	15
00071 Fatty acid degradation	16	16
00100 Steroid biosynthesis	16	15
00220 Arginine biosynthesis	16	16
00600 Sphingolipid metabolism	16	13
00790 Folate biosynthesis	16	13
00860 Porphyrin and chlorophyll metabolism	16	14
03430 Mismatch repair	16	16
03440 Homologous recombination	16	14
04022 cGMP-PKG signaling pathway	16	15
04024 cAMP signaling pathway	16	14
04062 Chemokine signaling pathway	16	16
04072 Phospholipase D signaling pathway	16	14
04666 Fc gamma R-mediated phagocytosis	16	16
04726 Serotonergic synapse	16	12
04728 Dopaminergic synapse	16	15
05168 Herpes simplex virus 1 infection	16	17
05231 Choline metabolism in cancer	16	13
00350 Tyrosine metabolism	15	13
00513 Various types of N-glycan biosynthesis	15	12
00920 Sulfur metabolism	15	13
04015 Rap1 signaling pathway	15	15
04214 Apoptosis - fly	15	14
04310 Wnt signaling pathway	15	16
05210 Colorectal cancer	15	13
05418 Fluid shear stress and atherosclerosis	15	13
00052 Galactose metabolism	14	10
00400 Phenylalanine, tyrosine and tryptophan biosynthesis	14	14
00410 beta-Alanine metabolism	14	13
00770 Pantothenate and CoA biosynthesis	14	14
02010 ABC transporters	14	7
03320 PPAR signaling pathway	14	10
04137 Mitophagy - animal	14	11
05132 Salmonella infection	14	13
05135 Yersinia infection	14	13
05230 Central carbon metabolism in cancer	14	9
00300 Lysine biosynthesis	13	12
00910 Nitrogen metabolism	13	10
00980 Metabolism of xenobiotics by cytochrome P450	13	10
01521 EGFR tyrosine kinase inhibitor resistance	13	12
04020 Calcium signaling pathway	13	13
04261 Adrenergic signaling in cardiomyocytes	13	11
04360 Axon guidance	13	14
04660 T cell receptor signaling pathway	13	10
00340 Histidine metabolism	12	14
00360 Phenylalanine metabolism	12	12
00983 Drug metabolism - other enzymes	12	8
04130 SNARE interactions in vesicular transport	12	11
04211 Longevity regulating pathway	12	13
04361 Axon regeneration	12	11
04370 VEGF signaling pathway	12	10
04670 Leukocyte transendothelial migration	12	10
04720 Long-term potentiation	12	12
04912 GnRH signaling pathway	12	11
04931 Insulin resistance	12	12
04934 Cushing syndrome	12	11
05134 Legionellosis	12	11
05161 Hepatitis B	12	11
05211 Renal cell carcinoma	12	11
05214 Glioma	12	11
05226 Gastric cancer	12	10
05323 Rheumatoid arthritis	12	11
00040 Pentose and glucuronate interconversions	11	11
00590 Arachidonic acid metabolism	11	7
00720 Carbon fixation pathways in prokaryotes	11	11
00740 Riboflavin metabolism	11	11
02024 Quorum sensing	11	11
04540 Gap junction	11	10
04623 Cytosolic DNA-sensing pathway	11	10
04928 Parathyroid hormone synthesis, secretion and action	11	11
04935 Growth hormone synthesis, secretion and action	11	10
04962 Vasopressin-regulated water reabsorption	11	11
05031 Amphetamine addiction	11	11
05100 Bacterial invasion of epithelial cells	11	12
05204 Chemical carcinogenesis	11	8
05212 Pancreatic cancer	11	10
05213 Endometrial cancer	11	8
05215 Prostate cancer	11	9
05224 Breast cancer	11	10
05235 PD-L1 expression and PD-1 checkpoint pathway in cancer	11	8
00290 Valine, leucine and isoleucine biosynthesis	10	9
00563 Glycosylphosphatidylinositol GPI-anchor biosynthesis	10	11
00940 Phenylpropanoid biosynthesis	10	6
01040 Biosynthesis of unsaturated fatty acids	10	9
01522 Endocrine resistance	10	8
04012 ErbB signaling pathway	10	9
04216 Ferroptosis	10	7
04260 Cardiac muscle contraction	10	8
04390 Hippo signaling pathway	10	9
04520 Adherens junction	10	10
04625 C-type lectin receptor signaling pathway	10	8
04650 Natural killer cell mediated cytotoxicity	10	9
04727 GABAergic synapse	10	10
04916 Melanogenesis	10	9
04926 Relaxin signaling pathway	10	9
04966 Collecting duct acid secretion	10	10
05202 Transcriptional misregulation in cancer	10	8
00730 Thiamine metabolism	9	8
00830 Retinol metabolism	9	7
00982 Drug metabolism - cytochrome P450	9	6
04115 p53 signaling pathway	9	6
04270 Vascular smooth muscle contraction	9	9
04611 Platelet activation	9	9
04668 TNF signaling pathway	9	8
04724 Glutamatergic synapse	9	10
04730 Long-term depression	9	8
04915 Estrogen signaling pathway	9	10
05014 Amyotrophic lateral sclerosis ALS	9	8
05223 Non-small cell lung cancer	9	7
05322 Systemic lupus erythematosus	9	8
00061 Fatty acid biosynthesis	8	7
00130 Ubiquinone and other terpenoid-quinone biosynthesis	8	5
00450 Selenocompound metabolism	8	8
00460 Cyanoamino acid metabolism	8	7
00670 One carbon pool by folate	8	7
03450 Non-homologous end-joining	8	6
04341 Hedgehog signaling pathway - fly	8	8
04391 Hippo signaling pathway - fly	8	7
04550 Signaling pathways regulating pluripotency of stem cells	8	4
04662 B cell receptor signaling pathway	8	7
04664 Fc epsilon RI signaling pathway	8	5
04725 Cholinergic synapse	8	9
04918 Thyroid hormone synthesis	8	8
04925 Aldosterone synthesis and secretion	8	7
04933 AGE-RAGE signaling pathway in diabetic complications	8	6
04961 Endocrine and other factor-regulated calcium reabsorption	8	6
04972 Pancreatic secretion	8	8
04976 Bile secretion	8	6
05162 Measles	8	9
05220 Chronic myeloid leukemia	8	7
05221 Acute myeloid leukemia	8	7
00062 Fatty acid elongation	7	6
00140 Steroid hormone biosynthesis	7	4
01523 Antifolate resistance	7	6
04064 NF-kappa B signaling pathway	7	6
04122 Sulfur relay system	7	5
04350 TGF-beta signaling pathway	7	6
04622 RIG-I-like receptor signaling pathway	7	5
04626 Plant-pathogen interaction	7	7
04657 IL-17 signaling pathway	7	6
04917 Prolactin signaling pathway	7	5
05145 Toxoplasmosis	7	7
05218 Melanoma	7	6
00430 Taurine and hypotaurine metabolism	6	6
00511 Other glycan degradation	6	6
00591 Linoleic acid metabolism	6	1
00750 Vitamin B6 metabolism	6	5
00950 Isoquinoline alkaloid biosynthesis	6	5
04340 Hedgehog signaling pathway	6	6
04380 Osteoclast differentiation	6	5
04624 Toll and Imd signaling pathway	6	7
04659 Th17 cell differentiation	6	5
04710 Circadian rhythm	6	7
04713 Circadian entrainment	6	7
04750 Inflammatory mediator regulation of TRP channels	6	5
05020 Prion diseases	6	6
05140 Leishmaniasis	6	5
05142 Chagas disease American trypanosomiasis	6	6
05146 Amoebiasis	6	8
05216 Thyroid cancer	6	6
00053 Ascorbate and aldarate metabolism	5	6
00072 Synthesis and degradation of ketone bodies	5	4
00565 Ether lipid metabolism	5	4
00625 Chloroalkane and chloroalkene degradation	5	5
00627 Aminobenzoate degradation	5	4
00780 Biotin metabolism	5	5
04320 Dorso-ventral axis formation	5	5
04392 Hippo signaling pathway - multiple species	5	4
04612 Antigen processing and presentation	5	6
04630 Jak-STAT signaling pathway	5	3
04658 Th1 and Th2 cell differentiation	5	4
04923 Regulation of lipolysis in adipocytes	5	6
04924 Renin secretion	5	6
04929 GnRH secretion	5	5
04960 Aldosterone-regulated sodium reabsorption	5	3
04971 Gastric acid secretion	5	5
04978 Mineral absorption	5	6
04979 Cholesterol metabolism	5	5
05032 Morphine addiction	5	5
05133 Pertussis	5	6
05219 Bladder cancer	5	4
05222 Small cell lung cancer	5	5
00120 Primary bile acid biosynthesis	4	4
00261 Monobactam biosynthesis	4	4
00362 Benzoate degradation	4	4
00521 Streptomycin biosynthesis	4	2
00592 alpha-Linolenic acid metabolism	4	4
00603 Glycosphingolipid biosynthesis - globo and isoglobo series	4	2
00660 C5-Branched dibasic acid metabolism	4	5
00930 Caprolactam degradation	4	4
00960 Tropane, piperidine and pyridine alkaloid biosynthesis	4	3
04016 MAPK signaling pathway - plant	4	5
04215 Apoptosis - multiple species	4	4
04330 Notch signaling pathway	4	5
04620 Toll-like receptor signaling pathway	4	4
04745 Phototransduction - fly	4	5
04911 Insulin secretion	4	5
04920 Adipocytokine signaling pathway	4	4
04930 Type II diabetes mellitus	4	4
04970 Salivary secretion	4	5
04975 Fat digestion and absorption	4	3
05030 Cocaine addiction	4	4
00626 Naphthalene degradation	3	3
00643 Styrene degradation	3	2
00791 Atrazine degradation	3	3
00965 Betalain biosynthesis	3	2
04112 Cell cycle - Caulobacter	3	3
04614 Renin-angiotensin system	3	3
04740 Olfactory transduction	3	3
04913 Ovarian steroidogenesis	3	2
04973 Carbohydrate digestion and absorption	3	3
04974 Protein digestion and absorption	3	3
05143 African trypanosomiasis	3	4
05410 Hypertrophic cardiomyopathy HCM	3	4
05414 Dilated cardiomyopathy DCM	3	3
05416 Viral myocarditis	3	3
00073 Cutin, suberine and wax biosynthesis	2	2
00232 Caffeine metabolism	2	1
00281 Geraniol degradation	2	2
00405 Phenazine biosynthesis	2	2
00440 Phosphonate and phosphinate metabolism	2	1
00514 Other types of O-glycan biosynthesis	2	4
00531 Glycosaminoglycan degradation	2	2
00785 Lipoic acid metabolism	2	2
00903 Limonene and pinene degradation	2	2
00908 Zeatin biosynthesis	2	3
00909 Sesquiterpenoid and triterpenoid biosynthesis	2	2
00941 Flavonoid biosynthesis	2	1
00966 Glucosinolate biosynthesis	2	2
00981 Insect hormone biosynthesis	2	3
01054 Nonribosomal peptide structures	2	1
01501 beta-Lactam resistance	2	1
02025 Biofilm formation - Pseudomonas aeruginosa	2	2
02026 Biofilm formation - Escherichia coli	2	2
03070 Bacterial secretion system	2	2
04711 Circadian rhythm - fly	2	2
04712 Circadian rhythm - plant	2	1
04744 Phototransduction	2	2
04927 Cortisol synthesis and secretion	2	2
04940 Type I diabetes mellitus	2	2
04964 Proximal tubule bicarbonate reclamation	2	1
05217 Basal cell carcinoma	2	2
05340 Primary immunodeficiency	2	2
05412 Arrhythmogenic right ventricular cardiomyopathy ARVC	2	2
00121 Secondary bile acid biosynthesis	1	1
00254 Aflatoxin biosynthesis	1	1
00332 Carbapenem biosynthesis	1	2
00333 Prodigiosin biosynthesis	1	1
00361 Chlorocyclohexane and chlorobenzene degradation	1	0
00364 Fluorobenzoate degradation	1	0
00401 Novobiocin biosynthesis	1	1
00515 Mannose type O-glycan biosynthesis	1	2
00524 Neomycin, kanamycin and gentamicin biosynthesis	1	1
00532 Glycosaminoglycan biosynthesis - chondroitin sulfate / dermatan sulfate	1	0
00534 Glycosaminoglycan biosynthesis - heparan sulfate / heparin	1	0
00550 Peptidoglycan biosynthesis	1	1
00604 Glycosphingolipid biosynthesis - ganglio series	1	2
00623 Toluene degradation	1	0
00633 Nitrotoluene degradation	1	1
00901 Indole alkaloid biosynthesis	1	1
00906 Carotenoid biosynthesis	1	1
00944 Flavone and flavonol biosynthesis	1	1
00945 Stilbenoid, diarylheptanoid and gingerol biosynthesis	1	0
00984 Steroid degradation	1	1
01051 Biosynthesis of ansamycins	1	1
04075 Plant hormone signal transduction	1	1
04742 Taste transduction	1	1
04950 Maturity onset diabetes of the young	1	0
04977 Vitamin digestion and absorption	1	1
05033 Nicotine addiction	1	1

## Sheet: Table S3
ID	m/z	Retention time (min)	Ion mode	Metabolites	Compound ID	Super Class	Class	Sub Class	Adducts	Formula	Score	Fragmentation Score	Mass Error (ppm)	B5	HM26
3.70_135.1167m/z	135.117	3.70015	pos	Butylbenzene	HMDB0059812	Benzenoids	Benzene and substituted derivatives	Unclassified	M+H	C10H14	58.7	95.2	-0.876208	10.1094	11.2563
3.83_194.1175m/z	194.117	3.82798	pos	2-Propenyl phenylacetate	HMDB0036905	Benzenoids	Benzene and substituted derivatives	Unclassified	M+NH4	C11H12O2	58.3	96.7	-0.32342	48.2297	36.4322
7.01_553.4972m/z	553.497	7.00715	pos	5-(1-hydroxybutan-2-yl)isolongifol-4-ene	LMPR0103500006	Lipids and lipid-like molecules	Prenol lipids	Isoprenoids	2M+H	C19H32O	58.2	95.5	-1.26832	1.08304e-06	22.8524
6.29_311.2216m/z	311.222	6.28537	pos	12(13)Ep-9-KODE	HMDB0013623	Lipids and lipid-like molecules	Fatty Acyls	Fatty acids and conjugates	M+H	C18H30O4	57.9	98.3	-0.159272	26.705	15.398
2.99_284.1856m/z	284.186	2.99285	pos	4'-Dihydroabscisic acid	HMDB0039516	Lipids and lipid-like molecules	Prenol lipids	Sesquiterpenoids	M+NH4	C15H22O4	57.6	98	-0.221412	1.08304e-06	14.9202
2.96_246.1003n	247.108	2.96302	pos	N-Acetyl-DL-tryptophan	34535	Unclassified	Unclassified	Unclassified	M+H-H2O, M+H	C13H14N2O3	57.6	89.9	-0.567717	429.049	243.451
6.31_278.2479m/z	278.248	6.31468	pos	(4E,8E,10E-d18:3)sphingosine	LMSP01080013	Lipids and lipid-like molecules	Sphingolipids	Sphingoid bases	M+H-H2O	C18H33NO2	57.3	97.7	0.223663	17.7774	9.63793
5.97_167.0702m/z	167.07	5.96687	pos	Ethyl salicylate	HMDB0029817	Benzenoids	Benzene and substituted derivatives	Benzoic acids and derivatives	M+H	C9H10O3	57.3	91.9	-0.620578	22.033	7.383
0.85_152.0564m/z	152.056	0.8498	pos	Guanine	HMDB0000132	Organoheterocyclic compounds	Imidazopyrimidines	Purines and purine derivatives	M+H	C5H5N5O	57.3	95.7	-1.77727	67.0098	41.7852
5.15_330.3001m/z	330.3	5.15158	pos	Dihydroceramide	HMDB0006752	Organic acids and derivatives	Carboxylic acids and derivatives	Carboxylic acid derivatives	M+H	C19H39NO3	57.2	98.5	-0.611505	7.03237	6.54574
5.81_360.1497m/z	360.15	5.80672	pos	Melibiose	HMDB0000048	Organic oxygen compounds	Organooxygen compounds	Carbohydrates and carbohydrate conjugates	M+NH4	C12H22O11	57.1	95.2	-0.844186	49.3159	35.6876
0.82_268.1040m/z	268.104	0.82045	pos	Vidarabine	3020	Nucleosides, nucleotides, and analogues	Purine nucleosides	Unclassified	M+H	C10H13N5O4	57.1	87.6	-0.0339735	2511.9	2272.58
2.75_518.2967m/z	518.297	2.7477	pos	(2E)-N-(3-aminopropyl)-3-(4-hydroxy-3-methoxyphenyl)prop-2-enimidic acid	HMDB0139973	Phenylpropanoids and polyketides	Cinnamic acids and derivatives	Hydroxycinnamic acids and derivatives	2M+NH4	C13H18N2O3	57	88.4	-1.24252	9.80666	15.5945
2.26_151.0398m/z	151.04	2.26322	neg	3-Cresotinic acid	6661	Benzenoids	Benzene and substituted derivatives	Benzoic acids and derivatives	M-H	C8H8O3	57	95.8	-1.52124	28.6507	0.675407
3.12_342.1163n	381.079	3.12418	pos	Lactulose	916	Organic oxygen compounds	Organooxygen compounds	Carbohydrates and carbohydrate conjugates	M+H-H2O, M+K, M+Na	C12H22O11	57	91.1	0.399232	16.7216	63.5596
5.27_249.1489m/z	249.149	5.26807	pos	Humulinic acid A	HMDB0030104	Organic acids and derivatives	Vinylogous acids	Unclassified	M+H-H2O	C15H22O4	56.9	95.9	1.42672	10.2998	3.67643
4.14_112.9853m/z	112.985	4.13587	neg	Trifluoroacetic acid	HMDB0014118	Organic acids and derivatives	Carboxylic acids and derivatives	Alpha-halocarboxylic acids and derivatives	M-H	C2HF3O2	56.9	89.7	-2.20339	286.669	187.913
5.85_295.1906m/z	295.191	5.85038	pos	(7Z)-14-hydroxy-10,13-dioxoheptadec-7-enoic acid	LMFA01050450	Lipids and lipid-like molecules	Fatty Acyls	Fatty Acids and Conjugates	M+H-H2O	C17H28O5	56.8	95.8	0.846304	13.7227	9.81972
3.45_109.1009m/z	109.101	3.44817	pos	5-Octen-2-one	HMDB0035390	Organic oxygen compounds	Organooxygen compounds	Carbonyl compounds	M+H-H2O	C8H14O	56.8	93.4	-2.46459	17.2412	13.8372
2.23_308.0909m/z	308.091	2.23172	pos	Glutathione	HMDB0000125	Organic acids and derivatives	Carboxylic acids and derivatives	Amino acids, peptides, and analogues	M+H	C10H17N3O6S	56.5	94.3	-0.507009	19.8514	50.264
2.46_312.1812m/z	312.181	2.46022	pos	Tocopheronic acid	HMDB0030555	Lipids and lipid-like molecules	Prenol lipids	Sesquiterpenoids	M+NH4	C16H22O5	56.3	94.9	2.24092	8.17258	7.17097
1.86_329.1500m/z	329.15	1.8579	pos	(9Z,11E,13E,15Z)-4-Oxo-9,11,13,15-octadecatetraenoic acid	HMDB0031098	Lipids and lipid-like molecules	Fatty Acyls	Lineolic acids and derivatives	M+K	C18H26O3	56.1	93.1	-4.64282	9.71655	11.639
3.81_104.1067m/z	104.107	3.8083	pos	Prenol	HMDB0030124	Organooxygen compounds	Alcohols and polyols	Primary alcohols	M+NH4	C5H10O	56.1	90.1	-3.54956	5.14318	2.86765
6.29_436.3423m/z	436.342	6.28537	pos	(24R)-1alpha,24-dihydroxy-22-oxavitamin D3 / (24R)-1alpha,24-dihydroxy-22-oxacholecalciferol	LMST03020056	Lipids and lipid-like molecules	Sterol Lipids	Secosteroids	M+NH4	C26H42O4	56	98.8	0.451711	69.5994	27.2726
5.52_455.3876m/z	455.388	5.51657	pos	5-Tricosyl-1,3-benzenediol	HMDB0038524	Benzenoids	Benzene and substituted derivatives	Phenols and derivatives	M+Na	C29H52O2	56	94.4	3.70376	16.9053	111.376
0.51_156.0764m/z	156.076	0.509633	pos	L-Histidine	21	Organic acids and derivatives	Carboxylic acids and derivatives	Amino acids, peptides, and analogues	M+H	C6H9N3O2	56	86.8	-2.17654	168.438	139.142
1.86_144.0650m/z	144.065	1.8579	pos	Vinylacetylglycine	HMDB0000894	Organic acids and derivatives	Carboxylic acids and derivatives	Amino acids, peptides, and analogues	M+H	C6H9NO3	55.9	90.6	-3.3272	14.8205	12.9578
3.81_462.1459m/z	462.146	3.8083	pos	Azlocillin	HMDB0015194	Organic acids and derivatives	Carboxylic acids and derivatives	Amino acids, peptides, and analogues	M+H	C20H23N5O6S	55.8	93.2	3.63806	74.7012	55.1339
7.16_534.3548m/z	534.355	7.16482	pos	1-linoleoyl-sn-glycero-3-phosphocholine	LMGP01050137	Lipids and lipid-like molecules	Glycerophospholipids	Glycerophosphocholines	M+H	C27H52NO7P	55.5	96.1	-1.17959	1.60593	19.2308
0.84_134.0212n	133.014	0.837317	neg	Malic acid	118	Organic acids and derivatives	Hydroxy acids and derivatives	Beta hydroxy acids and derivatives	M-H2O-H, M-H	C4H6O5	55.5	80.7	-2.35022	29242.2	26166.4
1.20_111.0071m/z	111.007	1.19693	pos	5-Hydroxy-2-furoic acid	HMDB0059784	Organoheterocyclic compounds	Furans	Furoic acid and derivatives	M+H-H2O	C5H4O4	55.4	87.9	-4.18857	57.2177	78.7029
1.06_428.0374m/z	428.037	1.05695	pos	Adenosine 3',5'-diphosphate	HMDB0000061	Nucleosides, nucleotides, and analogues	Purine nucleotides	Purine ribonucleotides	M+H	C10H15N5O10P2	55.3	92.6	1.65055	13.1357	11.1526
7.14_444.3302m/z	444.33	7.13615	pos	Glucosylsphingosine	HMDB0000596	Lipids and lipid-like molecules	Sphingolipids	Glycosphingolipids	M+H-H2O	C24H47NO7	55.3	91.3	-3.93038	36.7086	19.8912
0.85_284.0991m/z	284.099	0.8498	pos	Guanosine	87	Nucleosides, nucleotides, and analogues	Purine nucleosides	Unclassified	M+H	C10H13N5O5	55.3	87.5	0.650787	96.8436	75.4475
0.57_225.0613m/z	225.061	0.57465	neg	D-Glucose	HMDB0000122	Organic oxygen compounds	Organooxygen compounds	Carbohydrates and carbohydrate conjugates	M+FA-H	C6H12O6	55	81.7	-1.36132	214.172	194.477
0.66_147.0527n	130.049	0.6583	pos	L-Glutamate	19	Organic acids and derivatives	Carboxylic acids and derivatives	Amino acids, peptides, and analogues	M+H-H2O, M+H	C5H9NO4	55	80.8	-3.17783	1966.66	2145
2.09_132.1013m/z	132.101	2.09323	pos	L-Isoleucine	23	Organic acids and derivatives	Carboxylic acids and derivatives	Amino acids, peptides, and analogues	M+H	C6H13NO2	55	82.4	-4.48508	88.1423	31.0132
5.97_195.1015m/z	195.102	5.96687	pos	Butylparaben	HMDB0032575	Benzenoids	Benzene and substituted derivatives	Benzoic acids and derivatives	M+H	C11H14O3	54.9	82.8	-0.243366	42.461	16.1225
9.32_184.0732m/z	184.073	9.31855	pos	Phosphocholine	3318	Organic nitrogen compounds	Organonitrogen compounds	Quaternary ammonium salts	M+H	C5H14NO4P	54.9	81.4	-0.626819	326.245	299.019
1.33_184.0969m/z	184.097	1.3286	pos	3,4,5,6-Tetrahydrohippuric acid	HMDB0061679	Organic acids and derivatives	Carboxylic acids and derivatives	Amino acids, peptides, and analogues	M+H	C9H13NO3	54.8	82.8	0.216749	13.3406	94.5346
0.51_132.0895n	133.097	0.509633	pos	D-Ornithine	6910	Organic acids and derivatives	Carboxylic acids and derivatives	Amino acids, peptides, and analogues	M+H, 2M+Na, M+H-H2O	C5H12N2O2	54.8	81	-3.21654	512.553	318.894
9.40_255.2329m/z	255.233	9.40267	neg	Myristic Acid ethyl ester	45004	Unclassified	Unclassified	Unclassified	M-H	C16H32O2	54.8	79.8	-0.252268	542.491	540.444
4.11_407.2933m/z	407.293	4.10647	pos	2,5-Diisopropyl-4-methylphenol	HMDB0029821	Lipids and lipid-like molecules	Prenol lipids	Monoterpenoids	2M+Na	C13H20O	54.7	84.6	3.35291	3.52959	4.5245
0.82_164.0471n	182.081	0.82045	pos	2-Hydroxycinnamic acid	306	Phenylpropanoids and polyketides	Cinnamic acids and derivatives	Hydroxycinnamic acids and derivatives	M+H, M+NH4, M+H-H2O	C9H8O3	54.7	76.2	-1.66136	4582.67	3189.4
1.52_153.0193m/z	153.019	1.52088	neg	2,3-Dihydroxybenzoic acid	3276	Benzenoids	Benzene and substituted derivatives	Benzoic acids and derivatives	M-H	C7H6O4	54.6	76.4	-0.345468	322.798	325.556
5.65_413.3764m/z	413.376	5.64905	pos	4a-Methylfecosterol	HMDB0006845	Lipids and lipid-like molecules	Steroids and steroid derivatives	Ergostane steroids	M+H	C29H48O	54.6	96.2	-3.35805	0.0821937	48.7092
0.59_185.0313m/z	185.031	0.585967	pos	5-hydroxy-2-oxo-4-ureido-2,5-dihydro-1H-imidazole-5-carboxylate	HMDB0059663	Organic acids and derivatives	Carboxylic acids and derivatives	Amino acids, peptides, and analogues	M+H-H2O	C5H6N4O5	54.5	84.5	3.82745	26.354	28.6185
9.20_367.3351m/z	367.335	9.19572	pos	(25S)-24S,26-cyclo-5alpha-cholestan-3beta-ol	LMST01110015	Lipids and lipid-like molecules	Sterol Lipids	Sterols	M+H-H2O	C27H44O	54.4	96.8	-2.1685	78.7988	56.1508
4.36_295.2268m/z	295.227	4.36012	pos	9-oxo-10,12-octadecadienoic acid	35765	Lipids and lipid-like molecules	Fatty Acyls	Octadecanoids	M+H	C18H30O3	54.4	76.5	0.162068	72.7773	50.6897
0.56_173.1041m/z	173.104	0.559983	neg	L-Arginine	13	Organic acids and derivatives	Carboxylic acids and derivatives	Amino acids, peptides, and analogues	M-H	C6H14N4O2	54.4	75.5	-1.54197	419.538	496.038
2.51_172.0978m/z	172.098	2.50603	neg	Acetyl-DL-Leucine	73549	Unclassified	Unclassified	Unclassified	M-H	C8H15NO3	54.2	72.6	-0.446941	176.857	130.347
0.51_129.0785n	147.112	0.509633	pos	L-Pipecolic acid	63100	Organic acids and derivatives	Carboxylic acids and derivatives	Amino acids, peptides, and analogues	M+H, M+NH4	C6H11NO2	54.2	78.4	-3.57521	261.253	219.518
6.00_289.2533m/z	289.253	6.00122	pos	All-trans-13,14-dihydroretinol	HMDB0011618	Lipids and lipid-like molecules	Prenol lipids	Retinoids	M+H	C20H32O	54	78	2.61384	22.9433	140.704
2.58_313.1552m/z	313.155	2.58103	pos	Phenylalanylphenylalanine	HMDB0013302	Organic acids and derivatives	Carboxylic acids and derivatives	Amino acids, peptides, and analogues	M+H	C18H20N2O3	53.9	79.9	1.6223	16.7466	14.39
7.14_305.2479m/z	305.248	7.13615	pos	20:4(5Z,13Z,16Z,19Z)	LMFA01030871	Lipids and lipid-like molecules	Fatty Acyls	Fatty Acids and Conjugates	M+H	C20H32O2	53.7	85.2	1.13121	16.2368	2.97041
0.80_662.1006m/z	662.101	0.79565	neg	Fenugreekine	HMDB0039421	Nucleosides, nucleotides, and analogues	Purine nucleotides	Purine nucleotide sugars	M-H	C21H27N7O14P2	53.7	80.8	-1.81197	247.419	319.846
1.24_164.0714m/z	164.071	1.2421	neg	L-Phenylalanine	28	Organic acids and derivatives	Carboxylic acids and derivatives	Amino acids, peptides, and analogues	M-H	C9H11NO2	53.6	74	-1.98723	660.664	431.227
1.87_249.1233m/z	249.123	1.87357	pos	Phenylalanyl-Threonine	HMDB0029005	Organic acids and derivatives	Carboxylic acids and derivatives	Amino acids, peptides, and analogues	M+H-H2O	C13H18N2O4	53.6	76.8	-0.19611	12.2845	6.91916
5.84_503.3099m/z	503.31	5.83605	pos	Sarcodon scabrosus Depsipeptide	HMDB0041421	Organic acids and derivatives	Peptidomimetics	Depsipeptides	M+NH4	C23H39N3O8	53.6	88.5	4.78143	29.4266	17.7532
1.52_136.0611m/z	136.061	1.51575	pos	Adenine	85	Organoheterocyclic compounds	Imidazopyrimidines	Purines and purine derivatives	M+H	C5H5N5	53.5	80.4	-4.88943	25.8716	28.4776
8.81_264.2455n	282.279	8.80623	pos	(±)-(Z)-2-(5-Tetradecenyl)cyclobutanone	HMDB0037543	Organic oxygen compounds	Organooxygen compounds	Carbonyl compounds	M+H, M+NH4, M+H-H2O	C18H32O	53.4	68.2	0.569726	30906	29800.9
3.17_156.1148n	139.112	3.16785	pos	2-Hydroxy-2,6,6-trimethylcyclohexanone	HMDB0037023	Organic oxygen compounds	Organooxygen compounds	Carbonyl compounds	M+H-H2O, M+H	C9H16O2	53.4	74.7	-1.48451	27.6192	24.1343
7.93_290.2609n	273.258	7.92945	pos	8alpha-13(16),14-Labdadien-8-ol	HMDB0035276	Lipids and lipid-like molecules	Prenol lipids	Diterpenoids	M+H-H2O, M+Na	C20H34O	53.4	84.7	-0.267444	689.993	615.586
1.41_131.0346m/z	131.035	1.4112	neg	Monoethyl malonic acid	HMDB0000576	Organic acids and derivatives	Carboxylic acids and derivatives	Dicarboxylic acids and derivatives	M-H	C5H8O4	53.4	77	-2.99939	61.8014	39.9628
6.26_302.3053m/z	302.305	6.25603	pos	Sphinganine	395	Organic nitrogen compounds	Organonitrogen compounds	Amines	M+H	C18H39NO2	53.4	70.2	-0.171894	128.341	96.1101
1.04_235.0709m/z	235.071	1.04178	pos	N5-(3,4-Dioxo-1,5-cyclohexadien-1-yl)-L-glutamine	HMDB0035993	Organic acids and derivatives	Carboxylic acids and derivatives	Amino acids, peptides, and analogues	M+H-H2O	C11H12N2O5	53.3	72.8	-1.86201	4.07339	63.2816
5.53_528.4396m/z	528.44	5.53123	pos	Cer(d14:2(4E,6E)/18:1(9Z))	LMSP02010053	Lipids and lipid-like molecules	Sphingolipids	Ceramides	M+Na	C32H59NO3	53.2	98.4	1.74398	2.78437	17.7939
1.12_225.0156m/z	225.016	1.11878	pos	Erinapyrone C	HMDB0041026	Organoheterocyclic compounds	Pyrans	Pyranones and derivatives	M+K	C8H10O5	53.1	77	-1.94955	92.1113	115.045
5.62_504.3680m/z	504.368	5.61922	pos	Glabric acid	HMDB0034689	Lipids and lipid-like molecules	Prenol lipids	Triterpenoids	M+NH4	C30H46O5	53.1	82.6	-0.766413	27.3445	3.99829
3.66_199.1690m/z	199.169	3.65665	pos	cis-3-Hexenyl hexanoate	HMDB0033378	Lipids and lipid-like molecules	Fatty Acyls	Fatty acid esters	M+H	C12H22O2	53	97.6	-1.36306	24.512	17.277
2.29_554.2437n	555.251	2.29405	pos	D-Pantethine	58175	Organic acids and derivatives	Carboxylic acids and derivatives	Amino acids, peptides, and analogues	M+H, M+K	C22H42N4O8S2	53	70	-1.19294	172.701	85.4567
8.92_323.2581m/z	323.258	8.91857	pos	12R-HETrE	36270	Unclassified	Unclassified	Unclassified	M+H	C20H34O3	52.8	69.9	0.00157884	1116.54	832.278
1.60_146.0597m/z	146.06	1.60458	pos	4-formyl Indole	96392	Unclassified	Unclassified	Unclassified	M+H	C9H7NO	52.8	70.4	-2.32913	218.968	154.453
3.09_171.1012m/z	171.101	3.09485	pos	Dendryphiellic acid B	LMFA01020399	Lipids and lipid-like molecules	Fatty Acyls	Fatty Acids and Conjugates	M+H	C9H14O3	52.8	72.5	-2.06171	26.9106	15.6456
1.62_200.0470m/z	200.047	1.61892	pos	p-CHLOROPHENYLALANINE	44308	Unclassified	Unclassified	Unclassified	M+H	C9H10ClNO2	52.8	91	-1.47655	4854.71	4694.43
2.83_165.0556m/z	165.056	2.8301	neg	Phenyllactic acid	34529	Phenylpropanoids and polyketides	Phenylpropanoic acids	Unclassified	M-H	C9H10O3	52.8	69.7	-0.741213	0.096932	31.1721
6.83_492.3066m/z	492.307	6.834	pos	1-(2-methoxy-14-methyl-pentadecanyl)-sn-glycero-3-phosphoethanolamine	LMGP02060014	Lipids and lipid-like molecules	Glycerophospholipids	Glycerophosphoethanolamines	M+Na	C22H48NO7P	52.7	88.2	1.12797	14.1027	1.61203
0.64_132.0298m/z	132.03	0.644233	neg	L-Aspartic Acid	15	Organic acids and derivatives	Carboxylic acids and derivatives	Amino acids, peptides, and analogues	M-H	C4H7NO4	52.5	68.4	-2.93315	1958.01	1410.63
2.84_206.0821m/z	206.082	2.84455	neg	N-Acetyl-L-phenylalanine	34536	Organic acids and derivatives	Carboxylic acids and derivatives	Amino acids, peptides, and analogues	M-H	C11H13NO3	52.5	69	-0.632254	94.8386	67.1192
3.77_679.3533m/z	679.353	3.77348	pos	OKOHA-PS	LMGP20040025	Lipids and lipid-like molecules	Glycerophospholipids	Oxidized glycerophospholipids	M+NH4	C31H52NO12P	52.5	95.3	-4.86477	10.9668	0.253826
1.33_219.1106n	220.118	1.3286	pos	Pantothenic Acid	241	Organooxygen compounds	Alcohols and polyols	Polyols	M+H, M+K, M+H-H2O	C9H17NO5	52.5	63.2	-0.219606	960.457	5601.94
8.35_730.5365m/z	730.537	8.34825	pos	PC(14:0/18:2(9Z,12Z))	HMDB0007874	Lipids and lipid-like molecules	Glycerophospholipids	Glycerophosphocholines	M+H	C40H76NO8P	52.3	97.3	-2.1729	89.6158	48.6429
1.24_148.0520n	166.086	1.2431	pos	trans-Cinnamic acid	63104	Phenylpropanoids and polyketides	Cinnamic acids and derivatives	Cinnamic acids	M+H, M+NH4, M+H-H2O	C9H8O2	52.3	66.3	-2.69739	10033	8072.89
2.15_304.1653m/z	304.165	2.15423	pos	Valyl-Tryptophan	HMDB0029138	Organic acids and derivatives	Carboxylic acids and derivatives	Amino acids, peptides, and analogues	M+H	C16H21N3O3	52.2	69.4	-0.911025	46.5711	38.9932
1.03_237.0869m/z	237.087	1.02678	pos	N'-Formylkynurenine	HMDB0001200	Organic oxygen compounds	Organooxygen compounds	Carbonyl compounds	M+H	C11H12N2O4	52.1	61.6	-0.536948	12.7724	2598.12
7.01_454.2921m/z	454.292	7.00715	pos	PE(16:0/0:0)	40776	Unclassified	Unclassified	Unclassified	M+H	C21H44NO7P	52.1	69.5	-1.58138	21.2194	17.7733
2.23_111.1164m/z	111.116	2.23172	pos	2,4-Octadiene	HMDB0061900	Hydrocarbons	Unsaturated hydrocarbons	Olefins	M+H	C8H14	52	67.9	-3.55744	17.9844	19.9972
1.14_205.0353m/z	205.035	1.14438	neg	2-Methyl-4-oxopentanedioic acid	HMDB0039447	Organic acids and derivatives	Keto acids and derivatives	Gamma-keto acids and derivatives	M+FA-H	C6H8O5	52	61.9	-0.416661	1520.66	1926.18
1.64_145.0503m/z	145.05	1.64473	neg	3-hydroxy-3-methyl-2-oxo-pentanoic acid	LMFA01020278	Lipids and lipid-like molecules	Fatty Acyls	Fatty Acids and Conjugates	M-H	C6H10O4	52	70	-2.40742	41.8017	39.2531
3.45_154.0990n	137.096	3.44817	pos	5,7-nonadienoic acid	LMFA01030450	Lipids and lipid-like molecules	Fatty Acyls	Fatty Acids and Conjugates	M+H-H2O, M+H	C9H14O2	52	64.9	-2.47754	91.126	81.7037
3.51_151.1114m/z	151.111	3.50583	pos	(1S,4R)-1-Hydroxy-2-oxolimonene	LMPR0102090042	Lipids and lipid-like molecules	Prenol lipids	Isoprenoids	M+H-H2O	C10H16O2	51.9	65.7	-1.81177	9.23522	21.743
7.11_370.3312m/z	370.331	7.10748	pos	Aplidiasphingosine	LMSP01080016	Lipids and lipid-like molecules	Sphingolipids	Sphingoid bases	M+H	C22H43NO3	51.9	67.9	-0.920265	5.55079	6.33012
0.97_190.0709m/z	190.071	0.96695	pos	Glutarylglycine	HMDB0000590	Organic acids and derivatives	Carboxylic acids and derivatives	Amino acids, peptides, and analogues	M+H	C7H11NO5	51.9	68.9	-0.688246	32.6392	73.6159
0.66_133.0369n	134.044	0.6583	pos	Iminodiacetic acid	HMDB0011753	Organic acids and derivatives	Carboxylic acids and derivatives	Amino acids, peptides, and analogues	M+H-H2O, M+H	C4H7NO4	51.9	68.2	-4.36115	550.171	351.563
1.03_219.0777m/z	219.078	1.03152	neg	5-Hydroxy-L-tryptophan	HMDB0000472	Organoheterocyclic compounds	Indoles and derivatives	Tryptamines and derivatives	M-H	C11H12N2O3	51.8	72.8	1.02318	0.0143397	80.7195
1.17_144.0651m/z	144.065	1.16577	pos	6-Oxopiperidine-2-carboxylic acid	HMDB0061705	Organic acids and derivatives	Carboxylic acids and derivatives	Amino acids, peptides, and analogues	M+H	C6H9NO3	51.8	67.3	-2.78837	76.1171	129.355
1.26_192.0268n	191.02	1.25587	neg	Isocitrate	3328	Organic acids and derivatives	Carboxylic acids and derivatives	Tricarboxylic acids and derivatives	M-H2O-H, M-H	C6H8O7	51.7	60.6	-1.23361	54668.6	54326.5
2.84_208.0969m/z	208.097	2.8387	pos	N-Acetyl-D-phenylalanine	5498	Unclassified	Unclassified	Unclassified	M+H	C11H13NO3	51.7	67.8	0.297374	15.0223	11.7339
6.24_253.1801m/z	253.18	6.24137	pos	Piperalol	HMDB0035767	Organic oxygen compounds	Organooxygen compounds	Alcohols and polyols	M+H	C15H24O3	51.6	65.2	0.934215	13.5973	6.04972
2.26_137.0242m/z	137.024	2.26322	neg	p-Salicylic acid	3263	Unclassified	Unclassified	Unclassified	M-H	C7H6O3	51.6	61.6	-1.83993	137.431	150.407
5.79_321.2422m/z	321.242	5.79205	pos	(±)8(9)-EET	3852	Unclassified	Unclassified	Unclassified	M+H	C20H32O3	51.5	66.8	-0.617957	34.4261	26.353
8.29_354.2763n	355.284	8.2916	pos	2-Linoleoyl Glycerol	63032	Unclassified	Unclassified	Unclassified	M+H-H2O, M+H	C21H38O4	51.5	65.6	-1.99612	247.78	480.098
0.81_158.0921m/z	158.092	0.8058	pos	Citrulline	HMDB0000904	Organic acids and derivatives	Carboxylic acids and derivatives	Amino acids, peptides, and analogues	M+H-H2O	C6H13N3O3	51.5	61.8	-1.60424	286.662	385.915
0.51_116.0701m/z	116.07	0.509633	pos	1-AMINOCYCLOBUTANE CARBOXYLIC ACID	44305	Unclassified	Unclassified	Unclassified	M+H	C5H9NO2	51.3	62.4	-4.18345	522.864	374.251
0.82_230.0903n	231.098	0.82045	pos	(2S,3'S)-alpha-Amino-2-carboxy-5-oxo-1-pyrrolidinebutanoic acid	HMDB0039110	Organic acids and derivatives	Carboxylic acids and derivatives	Amino acids, peptides, and analogues	M+H-H2O, M+H	C9H14N2O5	51.2	57.7	0.0475369	1242.89	851.654
5.01_274.2738m/z	274.274	5.00942	pos	C16 Sphinganine	41556	Unclassified	Unclassified	Unclassified	M+H	C16H35NO2	51.2	57.4	-0.92613	5303.46	5239.72
0.84_237.0868m/z	237.087	0.835117	pos	L-Agaridoxin	HMDB0029445	Organic acids and derivatives	Carboxylic acids and derivatives	Amino acids, peptides, and analogues	M+H-H2O	C11H14N2O5	51.2	58.4	-0.694786	12.507	1819.3
1.60_144.0803m/z	144.08	1.60458	pos	Tryptophanol	HMDB0003447	Organoheterocyclic compounds	Indoles and derivatives	Indoles	M+H-H2O	C10H11NO	51.2	65	-2.98372	84.3997	52.5902
2.39_128.1066m/z	128.107	2.38505	pos	2-Propylfuran	HMDB0040277	Organoheterocyclic compounds	Heteroaromatic compounds	Unclassified	M+NH4	C7H10O	51.1	66.7	-3.22821	54.0574	21.0146
1.50_298.0969m/z	298.097	1.50143	pos	5′-Deoxy-5′-<WBR>(methylthio)adenosine	3425	Nucleosides, nucleotides, and analogues	5'-deoxyribonucleosides	5'-deoxy-5'-thionucleosides	M+H	C11H15N5O3S	51.1	57.8	0.220094	1837.69	1627.49
2.08_320.1605m/z	320.161	2.0784	pos	Acetaminophen	HMDB0001859	Benzenoids	Phenols	1-hydroxy-2-unsubstituted benzenoids	2M+NH4	C8H9NO2	51.1	58	0.0890684	32.1929	12.3825
3.38_304.1543m/z	304.154	3.37617	pos	Fenoterol	2693	Benzenoids	Benzene and substituted derivatives	Phenethylamines	M+H	C17H21NO4	51.1	60.7	-0.0452635	20.568	89.4487
3.45_165.0908m/z	165.091	3.44817	pos	4-Isopropylbenzoic acid	44724	Lipids and lipid-like molecules	Prenol lipids	Monoterpenoids	M+H	C10H12O2	51	67.5	-1.22629	35.1272	35.8846
1.26_235.1075m/z	235.108	1.25727	pos	Tyrosyl-Alanine	HMDB0029098	Organic acids and derivatives	Carboxylic acids and derivatives	Amino acids, peptides, and analogues	M+H-H2O	C12H16N2O4	51	58.7	-0.794234	31.247	244.929
10.46_488.3939m/z	488.394	10.4621	pos	TG(8:0/8:0/8:0)	HMDB0011187	Lipids and lipid-like molecules	Glycerolipids	Triradylcglycerols	M+NH4	C27H50O6	50.9	63.3	-1.44824	115.42	90.5646
1.37_384.1148m/z	384.115	1.37193	pos	Succinoadenosine	5867	Unclassified	Unclassified	Unclassified	M+H	C14H17N5O8	50.7	54.5	-0.467539	5575.88	6966.4
5.78_208.1826n	209.19	5.77738	pos	2-Decylfuran	HMDB0032215	Organoheterocyclic compounds	Heteroaromatic compounds	Unclassified	M+H-H2O, M+H	C14H24O	50.6	58.5	-0.685548	215.597	152.29
0.79_347.0630n	348.07	0.790467	pos	Adenosine 3'-monophosphate	63401	Unclassified	Unclassified	Unclassified	M+H, 2M+H	C10H14N5O7P	50.6	54.2	-0.337779	5432.66	3529.04
2.08_243.0863m/z	243.086	2.0784	pos	Elenaic acid	HMDB0039136	Organic acids and derivatives	Carboxylic acids and derivatives	Dicarboxylic acids and derivatives	M+H	C11H14O6	50.6	57.1	-0.113534	86.088	3.24083
3.04_243.0877m/z	243.088	3.03685	pos	Lumichrome	64742	Unclassified	Unclassified	Unclassified	M+H	C12H10N4O2	50.6	65.7	0.260014	68.1597	65.7306
7.34_205.0857m/z	205.086	7.3368	pos	Monoisobutyl phthalic acid	HMDB0002056	Benzenoids	Benzene and substituted derivatives	Benzoic acids and derivatives	M+H-H2O	C12H14O4	50.6	59.4	-0.823942	1501.79	1394.03
5.73_312.2300n	295.227	5.73338	pos	15,16-DiHODE	HMDB0010208	Lipids and lipid-like molecules	Fatty Acyls	Lineolic acids and derivatives	M+H-H2O, M+Na, M+NH4	C18H32O4	50.4	57.9	-0.104617	145.87	137.232
1.20_146.0210n	129.018	1.19693	pos	3-Oxoglutaric acid	HMDB0013701	Organic acids and derivatives	Keto acids and derivatives	Short-chain keto acids and derivatives	M+H-H2O, M+H	C5H6O5	50.4	60.7	-3.45809	200.289	225.853
1.00_160.0250m/z	160.025	1.00272	neg	A-Ketoglutaric acid oxime	HMDB0002467	Organic acids and derivatives	Carboxylic acids and derivatives	Dicarboxylic acids and derivatives	M-H	C5H7NO5	50.4	59.8	-1.03332	499.028	477.937
0.59_342.1164n	381.079	0.585967	pos	D-(+)-Cellobiose	5118	Unclassified	Unclassified	Unclassified	M+Na, M+K	C12H22O11	50.4	61.4	0.669343	40860.7	19396.3
1.60_203.0828m/z	203.083	1.6033	neg	L-Tryptophan	HMDB0000929	Organoheterocyclic compounds	Indoles and derivatives	Indolyl carboxylic acids and derivatives	M-H	C11H12N2O2	50.3	54.9	0.912529	536.077	263.663
6.65_407.3666m/z	407.367	6.6485	pos	1-Acetyl-2-methylcyclopentene	HMDB0061832	Lipids and lipid-like molecules	Prenol lipids	Monoterpenoids	2M+Na	C14H24	50.2	60	4.64461	1409	1156.76
6.10_213.1484m/z	213.148	6.09653	pos	Cucurbic acid	HMDB0029388	Lipids and lipid-like molecules	Fatty Acyls	Lineolic acids and derivatives	M+H	C12H20O3	50.2	62.8	-0.503624	20.9724	4.14012
0.74_193.0350m/z	193.035	0.740567	neg	D-Glucuronic acid	HMDB0000127	Organic oxygen compounds	Organooxygen compounds	Carbohydrates and carbohydrate conjugates	M-H	C6H10O7	50.2	58.2	-1.8391	779.204	420.778
4.49_423.2879m/z	423.288	4.49128	pos	DHEA ENANTHATE	84949	Unclassified	Unclassified	Unclassified	M+Na	C26H40O3	50.2	65.3	2.30216	57.3184	76.7347
5.43_409.3820m/z	409.382	5.42907	pos	β-Amyrin	41270	Unclassified	Unclassified	Unclassified	M+H-H2O	C30H50O	50.2	65.4	-2.08444	65.845	123.437
5.07_343.2957m/z	343.296	5.06575	pos	5-Oxo-ETE-d7	LMFA03060083	Lipids and lipid-like molecules	Fatty Acyls	Eicosanoids	M+NH4	C20H23D7O3	50.1	58.7	-4.67598	127.74	98.8674
1.60_159.0911m/z	159.091	1.60458	pos	Nicotyrine	68165	Unclassified	Unclassified	Unclassified	M+H	C10H10N2	50.1	56.1	-3.35041	140.44	83.6136
0.91_257.1133m/z	257.113	0.90845	pos	1-(beta-D-Ribofuranosyl)-1,4-dihydronicotinamide	62397	Organic oxygen compounds	Organooxygen compounds	Carbohydrates and carbohydrate conjugates	M+H	C11H16N2O5	50	53.1	0.343781	232.669	173.296
1.19_189.0401m/z	189.04	1.1865	neg	3-Hydroxyadipic acid 3,6-lactone	HMDB0029171	Organoheterocyclic compounds	Lactones	Gamma butyrolactones	M+FA-H	C6H8O4	50	60.4	-2.66858	12.5608	21.0407
1.75_374.1450m/z	374.145	1.74942	pos	Gentiopicrin	LMPR0102070009	Lipids and lipid-like molecules	Prenol lipids	Isoprenoids	M+NH4	C16H20O9	50	58.8	1.24159	28.812	149.969
0.60_173.0932m/z	173.093	0.602467	neg	N2-Acetyl-L-ornithine	3303	Organic acids and derivatives	Carboxylic acids and derivatives	Amino acids, peptides, and analogues	M-H	C7H14N2O3	50	57.9	0.261813	108.534	61.9612
1.03_191.0813m/z	191.081	1.02678	pos	Formyl-5-hydroxykynurenamine	HMDB0012948	Organic oxygen compounds	Organooxygen compounds	Carbonyl compounds	M+H-H2O	C10H12N2O3	49.9	57.4	-0.761889	0.015403	88.4269
2.40_291.0973m/z	291.097	2.39988	pos	Indicaxanthin	HMDB0029386	Organic acids and derivatives	Carboxylic acids and derivatives	Amino acids, peptides, and analogues	M+H-H2O	C14H16N2O6	49.9	53.8	-0.655332	1.57743	89.3997
5.46_321.2425m/z	321.243	5.4584	pos	LTB3	43393	Unclassified	Unclassified	Unclassified	M+H-H2O	C20H34O4	49.9	61.5	0.322746	49.874	13.4382
3.63_201.1131m/z	201.113	3.63125	neg	Sebacic acid	HMDB0000792	Lipids and lipid-like molecules	Fatty Acyls	Fatty acids and conjugates	M-H	C10H18O4	49.9	50.6	-0.434993	559.296	315.391
0.42_608.0878m/z	608.088	0.417567	pos	Uridine diphosphate-N-acetylglucosamine	HMDB0000290	Nucleosides, nucleotides, and analogues	Pyrimidine nucleotides	Pyrimidine nucleotide sugars	M+H	C17H27N3O17P2	49.9	54	-1.67258	5821.13	1902.05
9.25_122.0960m/z	122.096	9.24788	pos	5-Ethyl-2-methylpyridine	HMDB0029729	Organoheterocyclic compounds	Pyridines and derivatives	Methylpyridines	M+H	C8H11N	49.8	56.6	-3.14963	2190.57	1839.79
1.38_422.0861m/z	422.086	1.38385	neg	S-(1,2-DICARBOXYETHYL)GLUTATHIONE	44314	Unclassified	Unclassified	Unclassified	M-H	C14H21N3O10S	49.8	56.2	-3.36477	13887	13099.7
5.62_459.3100m/z	459.31	5.61922	pos	Varanic acid	HMDB0002195	Lipids and lipid-like molecules	Steroids and steroid derivatives	Bile acids, alcohols and derivatives	M+Na	C26H44O5	49.8	68.7	4.43013	42.3999	23.2111
7.93_339.3036m/z	339.304	7.92945	pos	(-)-Ceriferol 1	LMPR0105030001	Lipids and lipid-like molecules	Prenol lipids	Isoprenoids	M+H-H2O	C25H40O	49.7	72.1	-2.87655	285.165	249.882
7.69_509.3471n	510.354	7.69447	pos	1-heptadecanoyl-sn-glycero-3-phosphocholine	24068	Lipids and lipid-like molecules	Glycerophospholipids	Glycerophosphocholines	M+H, M+Na	C25H52NO7P	49.7	54.1	-2.12735	4361.92	4170.8
0.84_174.1234m/z	174.123	0.835117	pos	apo-[3-methylcrotonoyl-CoA:carbon-dioxide ligase (ADP-forming)]	HMDB0059607	Organic acids and derivatives	Carboxylic acids and derivatives	Amino acids, peptides, and analogues	M+H	C7H15N3O2	49.7	59.4	-1.85547	32.4288	41.4139
1.92_276.1337m/z	276.134	1.91973	pos	Glutaminylphenylalanine	HMDB0028804	Organic acids and derivatives	Carboxylic acids and derivatives	Amino acids, peptides, and analogues	M+H-H2O	C14H19N3O4	49.7	53	-2.0463	12.4563	10.136
1.20_364.0653m/z	364.065	1.19693	pos	Guanidylic acid (guanosine monophosphate)	98	Unclassified	Unclassified	Unclassified	M+H	C10H14N5O8P	49.7	57.7	0.137491	674.515	414.01
6.58_564.3289m/z	564.329	6.57587	neg	LysoPC(18:2(9Z,12Z))	HMDB0010386	Lipids and lipid-like molecules	Glycerophospholipids	Glycerophosphocholines	M+FA-H	C26H50NO7P	49.7	53.1	-3.52434	12762.9	10218.8
1.49_116.0106n	115.003	1.49343	neg	Maleic acid	4198	Organic acids and derivatives	Carboxylic acids and derivatives	Dicarboxylic acids and derivatives	M-H, 2M-H	C4H4O4	49.7	52.6	-2.66338	5950.68	5212.89
8.89_280.2405n	263.237	8.8904	pos	Mangiferic acid	HMDB0029800	Lipids and lipid-like molecules	Fatty Acyls	Lineolic acids and derivatives	M+H-H2O, M+H	C18H32O2	49.7	61.9	1.07046	424.294	446.126
3.49_169.1219m/z	169.122	3.4915	pos	(1beta,2beta,5beta)-p-Menth-3-ene-1,2,5-triol	HMDB0038978	Lipids and lipid-like molecules	Prenol lipids	Monoterpenoids	M+H-H2O	C10H18O3	49.6	61.4	-2.00447	3.21833	8.30222
0.72_247.0925m/z	247.093	0.716633	pos	5,6-Dihydrouridine	HMDB0000497	Organic oxygen compounds	Organooxygen compounds	Carbohydrates and carbohydrate conjugates	M+H	C9H14N2O6	49.6	51.2	0.328368	651.581	843.954
0.67_195.0507m/z	195.051	0.671967	neg	Galactonic acid	HMDB0000565	Organic acids and derivatives	Hydroxy acids and derivatives	Medium-chain hydroxy acids and derivatives	M-H	C6H12O7	49.6	50.5	-1.64663	4112.03	2545.93
7.68_554.3448m/z	554.345	7.67615	neg	LysoPE(0:0/20:0)	HMDB0011481	Lipids and lipid-like molecules	Glycerophospholipids	Glycerophosphoethanolamines	M+FA-H	C25H52NO7P	49.6	52.1	-3.0052	1872.65	1579.52
7.40_478.2923m/z	478.292	7.40125	neg	PE(18:1(9Z)/0:0)	40778	Unclassified	Unclassified	Unclassified	M-H	C23H46NO7P	49.6	54.4	-3.44053	877.316	920.171
2.13_176.0684n	175.061	2.13397	neg	3-Hydroxy-2-methylglutarate	HMDB0029169	Organic acids and derivatives	Hydroxy acids and derivatives	Medium-chain hydroxy acids and derivatives	M-H2O-H, M-H	C7H12O5	49.5	47.9	-0.415098	5192.58	7050.18
7.93_698.6344n	681.631	7.92945	pos	Arachisprenol 10	HMDB0031938	Lipids and lipid-like molecules	Prenol lipids	Polyprenols	M+H-H2O, M+H	C50H82O	49.5	52.5	-3.08853	190990	189761
1.30_210.0607m/z	210.061	1.29993	pos	Citric acid	HMDB0000094	Organic acids and derivatives	Carboxylic acids and derivatives	Tricarboxylic acids and derivatives	M+NH4	C6H8O7	49.5	55.2	-0.559721	350.633	344.346
1.53_161.0919m/z	161.092	1.53008	pos	5-ethyl-5-methyl-2,4-oxazolidinedione	HMDB0061082	Organoheterocyclic compounds	Azolidines	Oxazolidines	M+NH4	C6H9NO3	49.4	55.9	-1.13248	21.4797	0.264398
7.93_216.1881n	217.195	7.92945	pos	(+)-Vulgraon B	LMPR0103490003	Lipids and lipid-like molecules	Prenol lipids	Isoprenoids	M+H, 2M+H	C16H24	49.3	64.2	1.58425	220.238	236.272
3.70_170.1304n	153.127	3.70015	pos	1-Cyclopropyl-4-methyl-1,3-cyclohexanediol	91980	Organic oxygen compounds	Organooxygen compounds	Alcohols and polyols	M+H-H2O, M+H	C10H18O2	49.2	51.9	-1.49204	53.0933	56.9784
3.78_213.1130m/z	213.113	3.78353	neg	2,2'-(3-methylcyclohexane-1,1-diyl)diacetic acid	96295	Unclassified	Unclassified	Unclassified	M-H	C11H18O4	49.2	51.6	-1.25597	58.1617	70.4399
5.37_383.3320m/z	383.332	5.3694	pos	5-(12,15-Heneicosadienyl)-1,3-benzenediol	HMDB0039871	Benzenoids	Phenols	Benzenediols	M+H-H2O	C27H44O2	49.2	67.1	2.91907	17.789	33.7686
3.46_199.0975m/z	199.097	3.4576	neg	cis-4-Decenedioic acid	HMDB0000603	Lipids and lipid-like molecules	Fatty Acyls	Fatty acids and conjugates	M-H	C10H16O4	49.2	47	-0.437883	968.071	913.916
1.31_178.0635n	196.097	1.31427	pos	(S)-Isosclerone	HMDB0038712	Unclassified	Unclassified	Unclassified	M+H, M+NH4	C10H10O3	49.1	55.3	2.68412	103.066	65.1779
6.82_249.1850m/z	249.185	6.81967	pos	6-Methyl-3,5-heptadien-2-one	HMDB0031582	Organooxygen compounds	Carbonyl compounds	Alpha,beta-unsaturated carbonyl compounds	2M+H	C8H12O	49.1	48.8	0.177483	29.6362	20.7215
5.40_288.2896m/z	288.29	5.39907	pos	C17 Sphinganine	41558	Unclassified	Unclassified	Unclassified	M+H	C17H37NO2	49.1	47	-0.320933	361.414	329.729
1.20_192.0268n	193.034	1.19693	pos	D-Glucaro-1,4-lactone	HMDB0041862	Organoheterocyclic compounds	Lactones	Gamma butyrolactones	M+H, M+NH4, M+K, M+H-H2O	C6H8O7	49.1	49.2	-1.11044	605.405	679.071
1.07_161.0453m/z	161.045	1.07392	neg	dimethyloxirane-2-carboxylic acid	HMDB0128917	Organoheterocyclic compounds	Epoxides	Oxirane carboxylic acids and derivatives	M+FA-H	C5H8O3	49.1	52.4	-1.8441	140.225	154.84
0.78_249.1081m/z	249.108	0.775467	pos	Glutamylthreonine	HMDB0028829	Organic acids and derivatives	Carboxylic acids and derivatives	Amino acids, peptides, and analogues	M+H	C9H16N2O6	49.1	49.5	-0.0680977	742.315	337.826
0.81_290.1346m/z	290.135	0.8058	pos	Ophthalmic acid	HMDB0005765	Organic acids and derivatives	Carboxylic acids and derivatives	Amino acids, peptides, and analogues	M+H	C11H19N3O6	49.1	62.2	-0.185738	702.214	424.822
1.42_366.1053m/z	366.105	1.42488	neg	Sarafloxacin	HMDB0039526	Organoheterocyclic compounds	Quinolines and derivatives	Phenylquinolines	M-H2O-H	C20H17F2N3O3	49.1	68.4	-1.74513	6.94349	1.58414
7.42_345.3153m/z	345.315	7.42247	pos	24:3(15Z,18Z,21Z)	LMFA01030902	Lipids and lipid-like molecules	Fatty Acyls	Fatty Acids and Conjugates	M+H-H2O	C24H42O2	49	65.4	0.354148	1.08304e-06	280.159
2.26_107.0500m/z	107.05	2.26322	neg	xi-4-Hydroxy-4-methyl-2-cyclohexen-1-one	HMDB0033629	Organic oxygen compounds	Organooxygen compounds	Carbonyl compounds	M-H2O-H	C7H10O2	49	50	-1.91014	170.653	20.8154
1.60_547.2128m/z	547.213	1.60458	pos	Gluten exorphin B4	HMDB0059794	Organic acids and derivatives	Carboxylic acids and derivatives	Amino acids, peptides, and analogues	M+NH4	C24H27N5O9	48.9	55.4	-3.58788	118.374	70.7793
7.18_392.1726m/z	392.173	7.17915	pos	Methysergide	HMDB0014392	Alkaloids and derivatives	Ergoline and derivatives	Lysergic acids and derivatives	M+K	C21H27N3O2	48.9	62.5	-2.52871	8.2722	2.9995
5.82_318.3001m/z	318.3	5.82138	pos	Phytosphingosine	7066	Organic nitrogen compounds	Organonitrogen compounds	Amines	M+H	C18H39NO3	48.9	48.4	-0.478546	209.62	138.814
2.70_318.1818m/z	318.182	2.70287	pos	Tryptophyl-Isoleucine	HMDB0029086	Organic acids and derivatives	Carboxylic acids and derivatives	Amino acids, peptides, and analogues	M+H	C17H23N3O3	48.9	59.4	1.78943	11.0969	9.4675
1.47_138.0549m/z	138.055	1.47277	pos	2-Aminobenzoic acid	HMDB0001123	Benzenoids	Benzene and substituted derivatives	Benzoic acids and derivatives	M+H	C7H7NO2	48.8	52.3	-0.416281	59.7714	63.0779
6.73_564.3288m/z	564.329	6.72507	neg	PC(18:2(2E,4E)/0:0)	LMGP01050034	Lipids and lipid-like molecules	Glycerophospholipids	Glycerophosphocholines	M+FA-H	C26H50NO7P	48.8	49	-3.59845	16438.6	16258
6.81_273.1492m/z	273.149	6.80665	neg	(4E)-1-(3,4-dihydroxy-5-methoxyphenyl)dec-4-en-3-one	HMDB0137254	Benzenoids	Phenols	Methoxyphenols	M-H2O-H	C17H24O4	48.7	54.3	-1.31486	41.3533	382.015
6.58_520.3386m/z	520.339	6.57685	pos	1-Linoleoylglycerophosphocholine	1	Lipids and lipid-like molecules	Glycerophospholipids	Glycerophosphocholines	M+H	C26H50NO7P	48.7	47.2	-2.15142	27044.7	23462.5
0.77_267.0718m/z	267.072	0.768083	neg	6-ethoxy-3,4,5-trihydroxyoxane-2-carboxylic acid	HMDB0131286	Organic oxygen compounds	Organooxygen compounds	Carbohydrates and carbohydrate conjugates	M+FA-H	C8H14O7	48.7	48.8	-1.52803	1265.42	1259.05
7.19_340.2843m/z	340.284	7.19348	pos	Austroinulin	HMDB0036802	Lipids and lipid-like molecules	Prenol lipids	Diterpenoids	M+NH4	C20H34O3	48.7	46.7	-1.05895	679.221	362.949
6.65_409.3822m/z	409.382	6.6485	pos	Camelliol C	HMDB0033195	Lipids and lipid-like molecules	Prenol lipids	Triterpenoids	M+H-H2O	C30H50O	48.7	49.9	-1.53945	3505.41	2833.35
1.18_187.0364m/z	187.036	1.18127	pos	Propionic acid	HMDB0000237	Organic acids and derivatives	Carboxylic acids and derivatives	Carboxylic acids	2M+K	C3H6O2	48.7	50.2	-2.0948	974.99	1428.88
0.89_233.1130m/z	233.113	0.893783	pos	Threoninyl-Hydroxyproline	HMDB0029062	Organic acids and derivatives	Carboxylic acids and derivatives	Amino acids, peptides, and analogues	M+H	C9H16N2O5	48.7	53.4	-0.649673	177.979	95.4431
1.46_320.1238m/z	320.124	1.45843	pos	Tryptophyl-Aspartate	HMDB0029079	Organic acids and derivatives	Carboxylic acids and derivatives	Amino acids, peptides, and analogues	M+H	C15H17N3O5	48.7	54.4	-0.942953	48.4161	60.0926
7.37_566.3447m/z	566.345	7.37287	neg	LysoPC(18:1(9Z))	HMDB0002815	Lipids and lipid-like molecules	Glycerophospholipids	Glycerophosphocholines	M+FA-H	C26H52NO7P	48.6	48.9	-3.12034	815.537	893.923
7.16_496.3389m/z	496.339	7.16482	pos	PC(16:0/0:0)[U] / PC(16:0/0:0)[rac]	182	Unclassified	Unclassified	Unclassified	M+H	C24H50NO7P	48.6	51	-1.76532	626.86	849.632
2.06_120.0803m/z	120.08	2.06373	pos	2-Hydroxyphenethylamine	HMDB0001065	Organic nitrogen compounds	Organonitrogen compounds	Amines	M+H-H2O	C8H11NO	48.5	55.3	-3.4824	38.6109	14.832
2.97_499.2896m/z	499.29	2.97057	neg	Mupirocin	43266	Lipids and lipid-like molecules	Fatty Acyls	Fatty acids and conjugates	M-H	C26H44O9	48.5	52.1	-3.28982	13.5975	34.1667
8.18_826.5599m/z	826.56	8.17785	neg	PE(17:2(9Z,12Z)/22:2(13Z,16Z))	LMGP02010618	Lipids and lipid-like molecules	Glycerophospholipids	Glycerophosphoethanolamines	M+FA-H	C44H80NO8P	48.5	46.6	-0.643166	83074.5	77760.3
1.29_229.0816m/z	229.082	1.2856	pos	Topaquinone	HMDB0011639	Organic acids and derivatives	Carboxylic acids and derivatives	Amino acids, peptides, and analogues	M+NH4	C9H9NO5	48.5	54.7	-1.30798	23.0255	70.2376
1.72_167.0701m/z	167.07	1.71958	pos	3-(3-Hydroxyphenyl)propanoic acid	HMDB0000375	Phenylpropanoids and polyketides	Phenylpropanoic acids	Unclassified	M+H	C9H10O3	48.4	53	-1.02794	10.9168	2.55721
3.11_187.0976m/z	187.098	3.11083	neg	Azelaic acid	HMDB0000784	Lipids and lipid-like molecules	Fatty Acyls	Fatty acids and conjugates	M-H	C9H16O4	48.4	42.5	-0.0670442	512.467	312.206
6.76_477.2847n	478.292	6.763	pos	LysoPE(18:2(9Z,12Z)/0:0)	62292	Lipids and lipid-like molecules	Glycerophospholipids	Glycerophosphoethanolamines	M+H, 2M+H	C23H44NO7P	48.4	45.2	-1.71334	11488.6	11979.3
9.78_353.2683m/z	353.268	9.77585	pos	MG(0:0/18:3(6Z,9Z,12Z)/0:0)	HMDB0011539	Lipids and lipid-like molecules	Fatty Acyls	Lineolic acids and derivatives	M+H	C21H36O4	48.4	64.8	-1.06902	8.57964	7.63106
0.97_302.0638m/z	302.064	0.96695	pos	N-Acetyl-D-Glucosamine 6-Phosphate	HMDB0001062	Organic oxygen compounds	Organooxygen compounds	Carbohydrates and carbohydrate conjugates	M+H	C8H16NO9P	48.4	52.4	0.868292	162.134	140.298
1.06_229.0115m/z	229.012	1.05978	neg	Ribose 1-phosphate	3370	Organic oxygen compounds	Organooxygen compounds	Carbohydrates and carbohydrate conjugates	M-H	C5H11O8P	48.4	50.6	-1.49585	698.595	697.701
14.48_194.1175m/z	194.118	14.4843	pos	SALSOLINE	43904	Unclassified	Unclassified	Unclassified	M+H	C11H15NO2	48.4	49.2	-0.0329032	34.1187	28.6813
0.76_176.0543n	177.062	0.760633	pos	Allantoic acid	HMDB0001209	Organic acids and derivatives	Carboxylic acids and derivatives	Amino acids, peptides, and analogues	M+H, M+K	C4H8N4O4	48.3	49.6	-1.33808	252.123	158.241
0.77_327.0927m/z	327.093	0.768083	neg	Arabinofuranobiose	HMDB0029918	Organic oxygen compounds	Organooxygen compounds	Carbohydrates and carbohydrate conjugates	M+FA-H	C10H18O9	48.3	46	-2.1381	4010.38	1412.2
1.60_187.0629n	188.07	1.60458	pos	Indoleacrylic acid	5702	Organoheterocyclic compounds	Indoles and derivatives	Indoles	M+H, M+NH4, M+H-H2O	C11H9NO2	48.3	44.8	-2.12053	9552.23	5955.97
2.02_260.1968m/z	260.197	2.01548	pos	Lysyl-Isoleucine	HMDB0028954	Organic acids and derivatives	Carboxylic acids and derivatives	Amino acids, peptides, and analogues	M+H	C12H25N3O3	48.3	53.3	-0.286332	54.1526	10.7294
8.81_563.5500m/z	563.55	8.80623	pos	Oleamide	HMDB0002117	Lipids and lipid-like molecules	Fatty Acyls	Fatty amides	2M+H	C18H35NO	48.3	56.7	-1.82959	1754.98	1407.78
4.19_341.1495m/z	341.15	4.1943	pos	p,γ-Dihydroxyphenylbutazone	1842	Unclassified	Unclassified	Unclassified	M+H	C19H20N2O4	48.3	56	-0.217107	1.08304e-06	5.73426
2.11_263.1388m/z	263.139	2.10823	pos	Phenylalanylproline	HMDB0011177	Organic acids and derivatives	Carboxylic acids and derivatives	Amino acids, peptides, and analogues	M+H	C14H18N2O3	48.3	48.8	-0.911877	84.6619	75.5157
4.27_442.3081n	443.315	4.26745	pos	(3beta,5alpha,9alpha,22E,24R)-5,9-Epidioxy-3-hydroxyergosta-7,22-dien-6-one	88607	Lipids and lipid-like molecules	Steroids and steroid derivatives	Ergostane steroids	M+H, M+Na	C28H42O4	48.2	54.2	-0.526821	51.7436	22.6019
2.96_188.0703m/z	188.07	2.96302	pos	5-Methoxyindoleacetate	HMDB0004096	Organoheterocyclic compounds	Indoles and derivatives	Indolyl carboxylic acids and derivatives	M+H-H2O	C11H11NO3	48.2	48	-1.47367	41.0447	22.7797
1.42_232.1543m/z	232.154	1.41543	pos	Isobutyryl carnitine	34492	Unclassified	Unclassified	Unclassified	M+H	C11H21NO4	48.2	42.1	-0.0565885	11657.5	9236.06
5.47_427.3207m/z	427.321	5.4729	pos	(3beta,5alpha,6alpha,7alpha,22E,24R)-5,6-Epoxyergosta-8,14,22-triene-3,7-diol	91449	Lipids and lipid-like molecules	Steroids and steroid derivatives	Ergostane steroids	M+H	C28H42O3	48.1	52.2	-0.038208	36.896	8.22054
1.97_333.1325n	334.14	1.9674	pos	Glutamyltryptophan	HMDB0028830	Organic acids and derivatives	Carboxylic acids and derivatives	Amino acids, peptides, and analogues	M+H-H2O, M+H	C16H19N3O5	48.1	46.1	-0.0279094	41.2537	23.9037
5.95_311.2222m/z	311.222	5.95082	neg	(±)9-HpODE	64785	Unclassified	Unclassified	Unclassified	M-H	C18H32O4	48	46.6	-1.86091	442.16	316.889
6.29_435.2505m/z	435.251	6.29325	neg	1-Oleoyl Lysophosphatidic Acid (sodium salt)	5432	Unclassified	Unclassified	Unclassified	M-H	C21H41O7P	48	52.8	-2.6963	268.419	213.316
5.37_277.1800m/z	277.18	5.3694	pos	Buddledin A	67850	Unclassified	Unclassified	Unclassified	M+H	C17H24O3	48	46.9	0.816264	33.5229	23.0898
13.85_826.5602m/z	826.56	13.8512	neg	PE(19:1(9Z)/20:3(8Z,11Z,14Z))	LMGP02010815	Lipids and lipid-like molecules	Glycerophospholipids	Glycerophosphoethanolamines	M+FA-H	C44H80NO8P	48	45.4	-0.141707	10627.2	12747.9
1.20_139.0022m/z	139.002	1.19693	pos	2,5-Furandicarboxylic acid	HMDB0004812	Organoheterocyclic compounds	Furans	Furoic acid and derivatives	M+H-H2O	C6H4O5	47.9	46.7	-2.57152	185.576	218.608
2.67_463.1983n	446.195	2.67253	pos	4-hydroxy Nonenal Glutathione	64775	Unclassified	Unclassified	Unclassified	M+H-H2O, M+H	C19H33N3O8S	47.9	45.5	-1.06277	577.023	286.851
5.63_425.3773m/z	425.377	5.63422	pos	Betulin	73566	Lipids and lipid-like molecules	Prenol lipids	Triterpenoids	M+H-H2O	C30H50O2	47.9	46.9	-1.17695	58.5938	71.5726
1.86_195.0873m/z	195.087	1.8579	pos	Histidinyl-Glycine	HMDB0028885	Organic acids and derivatives	Carboxylic acids and derivatives	Amino acids, peptides, and analogues	M+H-H2O	C8H12N4O3	47.9	42.9	-1.5548	10.5941	18.7062
1.47_238.1068m/z	238.107	1.47277	pos	N-lactoyl-phenylalanine	263655	Organic acids and derivatives	Carboxylic acids and derivatives	Amino acids, peptides, and analogues	M+H	C12H15NO4	47.9	55.9	-2.45633	10.1469	13.4775
4.09_175.1223m/z	175.122	4.0918	pos	Tocainide	HMDB0015189	Benzenoids	Benzene and substituted derivatives	Xylenes	M+H-H2O	C11H16N2O	47.9	52	-3.52629	40.6194	33.9301
5.20_325.2015m/z	325.202	5.20417	neg	12S-HHT	HMDB0012535	Lipids and lipid-like molecules	Fatty Acyls	Fatty acids and conjugates	M+FA-H	C17H28O3	47.8	41.9	-1.78924	530.188	235.41
8.72_271.2277m/z	271.228	8.71972	neg	2-hydroxyhexadecanoic acid	34495	Unclassified	Unclassified	Unclassified	M-H	C16H32O3	47.7	48.4	-0.501707	141.327	100.217
3.18_171.0662m/z	171.066	3.18108	neg	(-)-Corey Lactone Diol	63035	Unclassified	Unclassified	Unclassified	M-H	C8H12O4	47.6	45.5	-0.691411	77.3896	69.0031
4.09_461.3255m/z	461.325	4.0918	pos	(3beta,5alpha,9alpha,14alpha,22E,24R)-3,5,9,14-Tetrahydroxyergosta-7,22-dien-6-one	88628	Lipids and lipid-like molecules	Steroids and steroid derivatives	Ergostane steroids	M+H	C28H44O5	47.6	47.2	-1.4789	56.7497	38.5243
5.24_429.3358m/z	429.336	5.23908	pos	3,4-Dimethyl-5-pentyl-2-furanpentadecanoic acid	HMDB0112081	Lipids and lipid-like molecules	Fatty Acyls	Fatty acids and conjugates	M+Na	C26H46O3	47.6	55.3	4.73352	6.52217	23.3927
5.66_239.1288m/z	239.129	5.65648	neg	Cucujolide IV	LMFA07040036	Lipids and lipid-like molecules	Fatty Acyls	Fatty esters	M+FA-H	C12H18O2	47.6	43.8	-0.5382	90.7261	88.063
2.46_248.1129m/z	248.113	2.46022	pos	D-1-[(3-Carboxypropyl)amino]-1-deoxyfructose	HMDB0038663	Unclassified	Unclassified	Unclassified	M+H-H2O	C10H19NO7	47.6	44.5	-0.0407855	34.6628	57.8551
2.91_167.0347m/z	167.035	2.91457	neg	Dihydroxyphenylacetic acid	968	Unclassified	Unclassified	Unclassified	M-H	C8H8O4	47.6	45.5	-1.64371	25.9025	13.317
6.26_494.3237m/z	494.324	6.25603	pos	PE(19:1(9Z)/0:0)	77685	Unclassified	Unclassified	Unclassified	M+H	C24H48NO7P	47.6	52	-0.803959	14.6765	19.9054
1.98_246.1700m/z	246.17	1.9819	pos	2-Methylbutyroylcarnitine	5367	Lipids and lipid-like molecules	Fatty Acyls	Fatty acid esters	M+H	C12H23NO4	47.5	38	-0.0925008	7832.56	8801.7
0.97_248.0808n	249.087	0.96695	pos	5-Hydroxyindoleacetylglycine	58225	Organic acids and derivatives	Carboxylic acids and derivatives	Amino acids, peptides, and analogues	M+H-H2O, M+H	C12H12N2O4	47.5	46.1	4.43629	13.2136	638.409
0.63_161.0685n	162.076	0.629133	pos	Acetylhomoserine	HMDB0029423	Organic acids and derivatives	Carboxylic acids and derivatives	Amino acids, peptides, and analogues	M+H, M+Na, M+H-H2O	C6H11NO4	47.5	45.1	-1.94361	1335.1	744.459
2.69_229.0970m/z	229.097	2.6877	pos	cyclic 6-Hydroxymelatonin	HMDB0060810	Organoheterocyclic compounds	Indoles and derivatives	Pyrroloindoles	M+H-H2O	C13H14N2O3	47.5	42	-0.537961	1.29952	44.4515
2.19_231.0763m/z	231.076	2.18522	pos	Hydroxynalidixic acid	HMDB0060826	Organoheterocyclic compounds	Diazanaphthalenes	Naphthyridines	M+H-H2O	C12H12N2O4	47.5	41	-0.49809	2.42163	1281.6
7.80_337.2367m/z	337.237	7.79995	pos	Methyl 8-gingerol	263544	Unclassified	Unclassified	Unclassified	M+H	C20H32O4	47.5	59.8	-1.75874	17.1527	40.8196
5.70_309.2061m/z	309.206	5.70372	pos	Methylgingerol	86546	Benzenoids	Benzene and substituted derivatives	Methoxybenzenes	M+H	C18H28O4	47.5	47.6	0.0531877	25.7937	13.1432
0.81_441.0873m/z	441.087	0.809533	neg	6-[(6-{[(2-carboxyacetyl)oxy]methyl}-2,4,5-trihydroxyoxan-3-yl)oxy]-3,4,5-trihydroxyoxane-2-carboxylic acid	HMDB0127477	Organic oxygen compounds	Organooxygen compounds	Carbohydrates and carbohydrate conjugates	M-H	C15H22O15	47.4	47.2	-2.85949	339.992	422.797
1.00_556.1375m/z	556.138	0.996117	pos	Biotinyl-5'-AMP	HMDB0004220	Nucleosides, nucleotides, and analogues	Purine nucleotides	Purine ribonucleotides	M+H-H2O	C20H28N7O9PS	47.4	43.9	0.208881	1029.62	312.434
2.65_441.0815m/z	441.082	2.64628	neg	(-)-Catechin gallate	47307	Unclassified	Unclassified	Unclassified	M-H	C22H18O10	47.3	41.3	-2.7362	0.493068	3.39278
5.05_318.3000m/z	318.3	5.05158	pos	17-hydroxy stearic acid	LMFA02000135	Lipids and lipid-like molecules	Fatty Acyls	Octadecanoids	M+NH4	C18H36O3	47.3	38.3	-1.05164	793.005	841.572
4.85_251.0923m/z	251.092	4.84698	neg	2,3-Dihydro-6-methoxy-2,2-dimethyl-4H-1-benzopyran-4-one	HMDB0041410	Organoheterocyclic compounds	Benzopyrans	1-benzopyrans	M+FA-H	C12H14O3	47.3	40.3	-0.813186	67.6075	59.4549
3.23_575.2996m/z	575.3	3.22583	pos	Arbekacin	HMDB0015642	Organic oxygen compounds	Organooxygen compounds	Carbohydrates and carbohydrate conjugates	M+Na	C22H44N6O10	47.3	44.6	-2.79897	15.1219	1.3389
13.96_167.9970m/z	167.997	13.9617	neg	Cysteic acid	HMDB0002757	Organic acids and derivatives	Carboxylic acids and derivatives	Amino acids, peptides, and analogues	M-H	C3H7NO5S	47.3	47.4	-1.36575	28.1742	24.9773
2.15_655.1686m/z	655.169	2.15423	pos	Malvidin 3-(6''-p-caffeyglucoside)	47151	Lipids and lipid-like molecules	Polyketides	Flavonoids	M+H	C32H30O15	47.3	47.5	4.34919	89.6824	187.131
3.80_233.1536m/z	233.154	3.80282	pos	1,3,11(13)-Eudesmatrien-12-oic acid	93617	Lipids and lipid-like molecules	Prenol lipids	Sesquiterpenoids	M+H	C15H20O2	47.2	43.1	-0.199731	30.653	15.0662
4.65_206.0672m/z	206.067	4.64743	pos	1-Isothiocyanato-6-(methylsulfinyl)hexane	HMDB0038461	Organosulfur compounds	Sulfoxides	Unclassified	M+H	C8H15NOS2	47.2	51.1	1.87726	9.34882	5.20189
7.94_402.2250n	403.232	7.94378	pos	Acetyl tributyl citrate	89746	Organic acids and derivatives	Carboxylic acids and derivatives	Tricarboxylic acids and derivatives	M+H, M+Na	C20H34O8	47.2	46.6	-1.01516	2180.17	1756.66
13.99_146.1649m/z	146.165	13.9888	pos	Spermidine	HMDB0001257	Organic nitrogen compounds	Organonitrogen compounds	Amines	M+H	C7H19N3	47.2	46.5	-2.17269	85.2704	80.9578
7.15_540.3291m/z	540.329	7.15387	neg	1-(2-methoxy-6Z-octadecenyl)-sn-glycero-3-phosphoethanolamine	LMGP02060020	Lipids and lipid-like molecules	Glycerophospholipids	Glycerophosphoethanolamines	M+FA-H	C24H50NO7P	47.1	43.9	-3.29419	329.269	413.475
3.50_185.1182m/z	185.118	3.4996	neg	10-hydroxy-2E-decenoic acid	LMFA01050157	Lipids and lipid-like molecules	Fatty Acyls	Fatty Acids and Conjugates	M-H	C10H18O3	47.1	37.3	-0.457478	140.757	313.276
1.01_451.1591m/z	451.159	1.01178	pos	Deoxypyridinoline	HMDB0000569	Organic acids and derivatives	Carboxylic acids and derivatives	Amino acids, peptides, and analogues	M+K	C18H28N4O7	47.1	46.1	0.376962	13.3425	64.7464
1.06_260.0295n	259.022	1.05978	neg	D-Myoinositol 4-phosphate	6151	Organic oxygen compounds	Organooxygen compounds	Alcohols and polyols	M-H2O-H, M-H	C6H13O9P	47.1	39.3	-0.714582	9276.16	11953.4
2.26_140.0470n	121.029	2.26322	neg	Ethyl maltol	HMDB0031735	Organoheterocyclic compounds	Pyrans	Pyranones and derivatives	M-H2O-H, M-H	C7H8O3	47.1	45.1	-2.13614	96.0173	48.7776
2.53_159.0659m/z	159.066	2.53398	neg	3,3-Dimethylglutaric acid	6683	Lipids and lipid-like molecules	Fatty Acyls	Fatty acids and conjugates	M-H	C7H12O4	47	46.5	-2.58957	22.4316	10.4349
1.86_263.1026m/z	263.103	1.8579	pos	Aspartylphenylalanine	HMDB0000706	Organic acids and derivatives	Carboxylic acids and derivatives	Amino acids, peptides, and analogues	M+H-H2O	C13H16N2O5	47	39.7	0.0032375	50.3037	76.3
6.93_294.2068m/z	294.207	6.93483	pos	Cyclandelate	HMDB0015586	Benzenoids	Benzene and substituted derivatives	Unclassified	M+NH4	C17H24O3	47	54.3	1.40462	11.4893	8.86463
2.98_245.0929m/z	245.093	2.98458	neg	N-acetyltryptophan	HMDB0013713	Organic acids and derivatives	Carboxylic acids and derivatives	Amino acids, peptides, and analogues	M-H	C13H14N2O3	47	36.7	-0.888434	623.798	330.561
2.75_109.1007m/z	109.101	2.7477	pos	(3xi,5Z)-1,5-Octadien-3-ol	HMDB0030966	Lipids and lipid-like molecules	Fatty Acyls	Fatty alcohols	M+H-H2O	C8H14O	46.9	46.6	-4.01258	10.9574	11.9094
0.86_344.0912m/z	344.091	0.86445	pos	1-Anilino-9,10-dioxo-2-anthroic acid	96354	Unclassified	Unclassified	Unclassified	M+H	C21H13NO4	46.9	52.9	-1.55186	119.782	84.2267
0.82_300.0720n	283.069	0.82045	pos	beta-D-3-Ribofuranosyluric acid	HMDB0029920	Organoheterocyclic compounds	Imidazopyrimidines	Purines and purine derivatives	M+H-H2O, M+NH4	C10H12N4O7	46.9	43.7	4.78591	90.1252	160.422
3.63_289.0871m/z	289.087	3.63125	neg	ROSOLIC ACID	44052	Unclassified	Unclassified	Unclassified	M-H	C19H14O3	46.9	51.3	0.125891	30.2068	17.4609
6.75_576.2017m/z	576.202	6.75227	neg	2-amino-4-({1-[(carboxymethyl)-C-hydroxycarbonimidoyl]-2-[(1-hydroxy-2,4-diphenylbutan-2-yl)sulfanyl]ethyl}-C-hydroxycarbonimidoyl)butanoic acid	HMDB0135577	Organic acids and derivatives	Carboxylic acids and derivatives	Amino acids, peptides, and analogues	M+FA-H	C26H33N3O7S	46.8	38.2	-0.736622	1972.5	2056.52
0.59_182.0789n	181.072	0.5887	neg	Galactitol	HMDB0000107	Organic oxygen compounds	Organooxygen compounds	Carbohydrates and carbohydrate conjugates	M-H, M+FA-H, M-H2O-H	C6H14O6	46.8	35.5	-0.896358	11521	9914.84
9.92_408.2871n	391.284	9.91768	pos	3a,7a,12b-Trihydroxy-5b-cholanoic acid	HMDB0000312	Lipids and lipid-like molecules	Steroids and steroid derivatives	Bile acids, alcohols and derivatives	M+H-H2O, M+H	C24H40O5	46.7	40	-1.05542	303.223	168.978
4.08_202.0873m/z	202.087	4.0802	neg	3-Indolebutyric acid	6485	Organoheterocyclic compounds	Indoles and derivatives	Indoles	M-H	C12H13NO2	46.7	39	-0.211575	21.0349	24.3015
1.87_333.1554m/z	333.155	1.87357	pos	Glutaminyl-Tryptophan	85722	Organic acids and derivatives	Carboxylic acids and derivatives	Amino acids, peptides, and analogues	M+H	C16H20N4O4	46.7	44.8	-1.13291	30.2369	23.4698
8.21_568.3601m/z	568.36	8.20592	neg	PE(21:0/0:0)	LMGP02050026	Lipids and lipid-like molecules	Glycerophospholipids	Glycerophosphoethanolamines	M+FA-H	C26H54NO7P	46.7	44.2	-3.66839	178.284	244.351
13.85_772.5578m/z	772.558	13.8512	neg	Cerebroside B	HMDB0035990	Lipids and lipid-like molecules	Sphingolipids	Glycosphingolipids	M+FA-H	C41H77NO9	46.6	40.8	-0.307095	318.766	485.703
0.84_310.0770m/z	310.077	0.835117	pos	Clitocine	HMDB0033718	Organooxygen compounds	Carbohydrates and carbohydrate conjugates	Glycosyl compounds	M+Na	C9H13N5O6	46.6	38.5	4.30975	5076.41	6415.15
1.66_413.1411m/z	413.141	1.66175	pos	N6-Carbamoyl-L-threonyladenosine	95993	Nucleosides, nucleotides, and analogues	Purine nucleosides	Unclassified	M+H	C15H20N6O8	46.6	35.6	-1.01127	1511.68	1232.25
5.80_845.6360m/z	845.636	5.79802	neg	SM(d18:0/22:1(13Z)(OH))	HMDB0013466	Unclassified	Unclassified	Unclassified	M+FA-H	C45H89N2O7P	46.6	43.7	-3.72071	0.180145	118.599
7.27_360.3102m/z	360.31	7.26515	pos	Eicosanedioic acid	LMFA01170035	Lipids and lipid-like molecules	Fatty Acyls	Fatty Acids and Conjugates	M+NH4	C20H38O4	46.5	38.5	-1.94241	33.7158	26.4769
0.97_258.1445m/z	258.144	0.96695	pos	Lysyl-Glutamate	HMDB0028950	Organic acids and derivatives	Carboxylic acids and derivatives	Amino acids, peptides, and analogues	M+H-H2O	C11H21N3O5	46.5	47.5	-1.23328	45.8817	11.0063
6.38_578.3086m/z	578.309	6.37902	neg	OS-PE	LMGP20020035	Lipids and lipid-like molecules	Glycerophospholipids	Oxidized glycerophospholipids	M-H	C27H50NO10P	46.5	36.5	-2.36412	1329.96	1437.71
6.39_492.2712m/z	492.271	6.38802	pos	10-Deoxymethymycin	LMPK04000035	Lipids and lipid-like molecules	Polyketides	Macrolides and lactone polyketides	M+K	C25H43NO6	46.4	48.3	-2.11434	33.7645	29.4235
3.45_200.1047n	183.101	3.44817	pos	2E-Decenedioic acid	LMFA01170032	Lipids and lipid-like molecules	Fatty Acyls	Fatty Acids and Conjugates	M+H-H2O, M+H, M+Na	C10H16O4	46.4	37.5	-1.01962	156.313	147.919
7.35_361.2226m/z	361.223	7.35115	pos	Bethanechol	HMDB0015154	Organic nitrogen compounds	Organonitrogen compounds	Quaternary ammonium salts	2M+K	C7H17N2O2+	46.4	40.3	4.54091	23.182	18.9295
4.76_422.2533m/z	422.253	4.76343	pos	Caesalpinin N	LMPR0104090002	Lipids and lipid-like molecules	Prenol lipids	Isoprenoids	M+NH4	C23H32O6	46.4	47.3	-0.968783	9.8588	9.06516
5.25_432.2375m/z	432.238	5.25375	pos	Clausarinol	HMDB0041407	Phenylpropanoids and polyketides	Coumarins and derivatives	Pyranocoumarins	M+NH4	C24H30O6	46.4	34.1	-1.29868	3144.07	2532.39
1.56_245.0919m/z	245.092	1.55925	pos	L-cis-Cyclo(aspartylphenylalanyl)	HMDB0031360	Organic acids and derivatives	Carboxylic acids and derivatives	Amino acids, peptides, and analogues	M+H-H2O	C13H14N2O4	46.4	39.1	-0.650761	4.92091	51.5476
1.95_340.2597m/z	340.26	1.9532	pos	Leu-Leu-Leu	HMDB0094648	Organic acids and derivatives	Carboxylic acids and derivatives	Amino acids, peptides, and analogues	M+H-H2O	C18H35N3O4	46.4	33.9	0.540755	618.671	532.626
7.41_480.3079m/z	480.308	7.4083	pos	PC(15:1(9Z)/0:0)	76567	Unclassified	Unclassified	Unclassified	M+H	C23H46NO7P	46.4	39.9	-1.21666	861.249	818.412
1.00_289.0328m/z	289.033	1.00272	neg	Sedoheptulose 1-phosphate	HMDB0060509	Organic oxygen compounds	Organooxygen compounds	Carbohydrates and carbohydrate conjugates	M-H	C7H15O10P	46.4	33.7	-0.714539	5308.74	6241.36
3.35_542.3249m/z	542.325	3.34717	pos	11-[(2R,3S)-3-[2-amino-3-methyl-4-(2-methyl-1,3-thiazol-4-yl)but-3-en-1-yl]-2-methyloxiran-2-yl]-3,7-dihydroxy-4,4,6,8-tetramethyl-5-oxoundecanoic acid	HMDB0127524	Lipids and lipid-like molecules	Prenol lipids	Diterpenoids	M+NH4	C27H44N2O6S	46.3	53.9	-1.76325	6.51085	3.69721
1.54_334.1401m/z	334.14	1.54458	pos	gamma-Glutamyltryptophan	HMDB0029160	Organic acids and derivatives	Carboxylic acids and derivatives	Amino acids, peptides, and analogues	M+H	C16H19N3O5	46.3	39	1.11402	33.4211	51.1348
0.51_112.1115m/z	112.112	0.509633	pos	N-methyl hexanamide	LMFA08020142	Lipids and lipid-like molecules	Fatty Acyls	Fatty amides	M+H-H2O	C7H15NO	46.3	43.5	-4.15296	28.999	32.1199
6.50_834.7595n	817.756	6.50452	pos	Arachisprenol 12	HMDB0031940	Lipids and lipid-like molecules	Prenol lipids	Polyprenols	M+H-H2O, M+H	C60H98O	46.2	37.8	-2.73162	108680	91628.2
2.85_932.4819m/z	932.482	2.8532	pos	CDP-DG(18:2(9Z,11Z)/i-14:0)	HMDB0116054	Lipids and lipid-like molecules	Glycerophospholipids	CDP-glycerols	M+H-H2O	C44H77N3O15P2	46.2	61.1	2.33488	5.78592	3.4737
3.33_225.0669m/z	225.067	3.32647	neg	Haematopodin	HMDB0040734	Organoheterocyclic compounds	Quinolines and derivatives	Pyrroloquinolines	M-H2O-H	C13H12N2O3	46.2	40.5	-0.0963312	0.373707	10.4173
2.91_417.1662m/z	417.166	2.91457	neg	Nimodipine	1541	Organoheterocyclic compounds	Pyridines and derivatives	Hydropyridines	M-H	C21H26N2O7	46.2	40.6	-1.16146	1.08304e-06	9.90239
4.21_151.1228m/z	151.123	4.20897	pos	Tranylcypromine	HMDB0014890	Organic nitrogen compounds	Organonitrogen compounds	Amines	M+NH4	C9H11N	46.2	37.4	-1.67676	85.9784	60.6736
1.83_179.0943n	180.102	1.82675	pos	1,2,3,4,5,6-Hexahydro-5-(1-hydroxyethylidene)-7H-cyclopenta[b]pyridin-7-one	HMDB0039655	Organoheterocyclic compounds	Pyridines and derivatives	Hydropyridines	M+H, M+NH4	C10H13NO2	46.1	33.9	-1.99253	214.796	197.527
5.76_311.2224m/z	311.222	5.75532	neg	13(S)-HpODE	36036	Lipids and lipid-like molecules	Fatty Acyls	Lineolic acids and derivatives	M-H	C18H32O4	46.1	36.4	-1.20959	274.391	240.152
1.03_360.1051m/z	360.105	1.02678	pos	1H-Indol-3-ylacetyl-myo-inositol	HMDB0031182	Organoheterocyclic compounds	Indoles and derivatives	Indolyl carboxylic acids and derivatives	M+Na	C16H19NO7	46.1	38.1	-0.93843	255.153	366.342
7.93_285.2578m/z	285.258	7.92945	pos	Cardanolmonoene	HMDB0030482	Benzenoids	Phenols	1-hydroxy-4-unsubstituted benzenoids	M+H-H2O	C21H34O	46.1	44.4	0.374033	628.271	650.538
12.25_397.3451m/z	397.345	12.2481	pos	Lichesterol	67214	Unclassified	Unclassified	Unclassified	M+H	C28H44O	46.1	49.5	-3.56383	11.2259	12.3185
7.19_521.3471n	522.354	7.19348	pos	LysoPC(18:1(11Z))	61695	Lipids and lipid-like molecules	Glycerophospholipids	Glycerophosphocholines	M+H, M+Na	C26H52NO7P	46.1	34.9	-1.89907	1558.59	1705.67
6.81_235.1694m/z	235.169	6.8055	pos	Petasalbin	HMDB0035639	Lipids and lipid-like molecules	Prenol lipids	Sesquiterpenoids	M+H	C15H22O2	46.1	44.6	0.657152	110.597	97.5288
2.41_258.1699m/z	258.17	2.41488	pos	2-Hexenoylcarnitine	LMFA07070031	Lipids and lipid-like molecules	Fatty Acyls	Fatty esters	M+H	C13H23NO4	46	33.5	-0.490858	86.8743	245.148
7.87_287.2220m/z	287.222	7.87195	pos	8,9,16-trihydroxy palmitic acid	LMFA01050100	Lipids and lipid-like molecules	Fatty Acyls	Fatty Acids and Conjugates	M+H-H2O	C16H32O5	46	48.3	0.958355	41.9137	28.4342
0.95_611.1437m/z	611.144	0.94715	neg	Oxidized glutathione	HMDB0003337	Organic acids and derivatives	Carboxylic acids and derivatives	Amino acids, peptides, and analogues	M-H	C20H32N6O12S2	46	33.5	-1.54728	10084.7	14487.7
2.03_377.1453m/z	377.145	2.03457	pos	Riboflavin (Vitamin B2)	233	Unclassified	Unclassified	Unclassified	M+H	C17H20N4O6	46	32.3	-0.607641	158.142	387.333
7.25_312.2531m/z	312.253	7.25082	pos	Sterebin D	HMDB0036832	Lipids and lipid-like molecules	Prenol lipids	Sesquiterpenoids	M+NH4	C18H30O3	46	44.4	-0.875501	16.8745	2.09798
5.09_362.3260m/z	362.326	5.09408	pos	10,20-Dihydroxyeicosanoic acid	HMDB0031923	Lipids and lipid-like molecules	Fatty Acyls	Fatty acids and conjugates	M+NH4	C20H40O4	45.9	34	-1.37694	111.983	121.475
2.13_132.0783n	113.06	2.13397	neg	2-Ethyl-2-Hydroxybutyric acid	6411	Lipids and lipid-like molecules	Fatty Acyls	Fatty acids and conjugates	M-H2O-H, M-H	C6H12O3	45.9	39.5	-2.89875	109.968	156.748
2.00_320.1245m/z	320.125	1.99623	pos	Aspartyl-Tryptophan	HMDB0028764	Organic acids and derivatives	Carboxylic acids and derivatives	Amino acids, peptides, and analogues	M+H	C15H17N3O5	45.9	43	1.31381	23.8196	14.2871
2.54_318.1814m/z	318.181	2.5357	pos	Isoleucyl-Tryptophan	HMDB0028918	Organic acids and derivatives	Carboxylic acids and derivatives	Amino acids, peptides, and analogues	M+H	C17H23N3O3	45.9	35.9	0.636245	39.584	31.8094
7.94_329.1593m/z	329.159	7.94378	pos	Nepetaside	HMDB0038149	Lipids and lipid-like molecules	Prenol lipids	Terpene glycosides	M+H-H2O	C16H26O8	45.9	37.7	-0.585143	674.94	554.657
5.26_431.1700m/z	431.17	5.26142	neg	SALVINORIN A	85003	Unclassified	Unclassified	Unclassified	M-H	C23H28O8	45.9	37.7	-2.73536	131.608	125.203
0.59_342.1155n	387.113	0.5887	neg	Sucrose	137	Organic oxygen compounds	Organooxygen compounds	Carbohydrates and carbohydrate conjugates	M-H, M+FA-H	C12H22O11	45.9	34.4	-2.17456	83523.7	42522.3
6.65_353.3200m/z	353.32	6.6485	pos	(3beta,22E)-26,27-Dinorergosta-5,22-dien-3-ol	HMDB0029863	Lipids and lipid-like molecules	Steroids and steroid derivatives	Hydroxysteroids	M+H-H2O	C26H42O	45.8	36.4	-0.859809	4954.26	3970.09
7.34_324.2168m/z	324.217	7.3368	pos	5'-Carboxy-gamma-chromanol	HMDB0012799	Unclassified	Unclassified	Unclassified	M+NH4	C18H26O4	45.8	31.9	-0.29093	2486.2	1416.67
6.52_295.2277m/z	295.228	6.52152	neg	9(S)-HODE	45662	Lipids and lipid-like molecules	Fatty Acyls	Lineolic acids and derivatives	M-H	C18H32O3	45.8	39.7	-0.494107	75.7039	37.239
6.39_293.2118m/z	293.212	6.39332	neg	9(S)-HOTrE	36030	Unclassified	Unclassified	Unclassified	M-H	C18H30O3	45.8	40.8	-1.46358	24.0046	16.3681
0.80_540.0527m/z	540.053	0.79565	neg	Adenosine diphosphate ribose	HMDB0001178	Nucleosides, nucleotides, and analogues	Purine nucleotides	Purine nucleotide sugars	M-H2O-H	C15H23N5O14P2	45.8	34.7	-1.97807	1788.14	2028.51
0.80_347.0624n	346.055	0.79565	neg	Adenosine monophosphate	34478	Nucleosides, nucleotides, and analogues	Purine nucleotides	Purine ribonucleotides	M-H, 2M-H	C10H14N5O7P	45.8	33.4	-2.06378	3292.77	1782.44
1.13_171.0286m/z	171.029	1.13445	pos	Gallic acid	3295	Benzenoids	Benzene and substituted derivatives	Benzoic acids and derivatives	M+H	C7H6O5	45.8	38.3	-1.1344	67.0528	77.2546
0.52_197.1163n	198.124	0.524967	pos	L-Histidine trimethylbetaine	HMDB0029422	Organic acids and derivatives	Carboxylic acids and derivatives	Amino acids, peptides, and analogues	M+H, 2M+K	C9H15N3O2	45.8	34.8	-0.887905	1266.43	274.949
7.64_660.4227m/z	660.423	7.63662	pos	PS(14:0/14:1(9Z))	HMDB0012331	Lipids and lipid-like molecules	Glycerophospholipids	Glycerophosphoserines	M+H-H2O	C34H64NO10P	45.8	54.4	-1.109	38.3191	2.35229
5.84_460.2686m/z	460.269	5.83605	pos	Scillirosidin	LMST01130002	Lipids and lipid-like molecules	Sterol Lipids	Sterols	M+NH4	C26H34O6	45.8	31.4	-1.64726	4639.56	3259.35
4.19_441.2991m/z	441.299	4.1943	pos	26,26,26-trifluoro-25-hydroxy-27-norvitamin D3 / 26,26,26-trifluoro-25-hydroxy-27-norcholecalciferol	LMST03020024	Lipids and lipid-like molecules	Sterol Lipids	Secosteroids	M+H	C26H39F3O2	45.7	41.2	3.55414	78.7042	41.7394
1.26_130.0264n	111.009	1.25587	neg	2-Hydroxyglutaric acid lactone	HMDB0059743	Organoheterocyclic compounds	Lactones	Gamma butyrolactones	M-H2O-H, M-H	C5H6O4	45.7	31.4	-1.83425	5151.15	5145.74
1.03_160.0753m/z	160.075	1.02678	pos	5-[2H-Pyrrol-4-(3H)-ylidenemethyl]-2-furanmethanol	HMDB0040045	Organoheterocyclic compounds	Heteroaromatic compounds	Unclassified	M+H-H2O	C10H11NO2	45.7	41	-2.13277	0.155868	96.4974
8.92_338.2446n	339.253	8.91857	pos	8,9-dihydroxy-5,11,14-eicosatrienoic acid	36274	Lipids and lipid-like molecules	Fatty Acyls	Eicosanoids	M+H-H2O, M+H	C20H34O4	45.7	38.4	-3.3286	64.8475	48.7641
0.96_117.0191m/z	117.019	0.960967	neg	Succinic acid	114	Organic acids and derivatives	Carboxylic acids and derivatives	Dicarboxylic acids and derivatives	M-H	C4H6O4	45.7	35.1	-2.30119	265.285	273.642
1.27_323.0281m/z	323.028	1.26958	neg	Uridine monophosphate (UMP)	3453	Unclassified	Unclassified	Unclassified	M-H	C9H13N2O9P	45.7	33	-1.39642	8100.42	6140.75
1.53_187.0608m/z	187.061	1.5346	neg	5-Ethyl-3-hydroxy-4-methyl-2(5H)-furanone	HMDB0033551	Organoheterocyclic compounds	Dihydrofurans	Furanones	M+FA-H	C7H10O3	45.6	35.1	-3.11559	11.1532	15.2564
0.66_553.1688m/z	553.169	0.658167	neg	Amorphigenin O-glucoside	LMPK12060002	Lipids and lipid-like molecules	Polyketides	Flavonoids	M-H2O-H	C29H32O12	45.6	57.9	-4.70473	451.082	245.267
1.80_244.1543m/z	244.154	1.79575	pos	hydroxyisovaleroyl carnitine	HMDB0062555	Lipids and lipid-like molecules	Fatty Acyls	Fatty acid esters	M+H-H2O	C12H23NO5	45.6	29	-0.292853	548.203	890.866
1.72_234.1337m/z	234.134	1.71958	pos	Hydroxypropionylcarnitine	LMFA07070074	Lipids and lipid-like molecules	Fatty Acyls	Fatty esters	M+H	C10H19NO5	45.6	29.6	0.295793	97.7959	200.718
2.51_174.1122m/z	174.112	2.50555	pos	N-Acetylleucine	HMDB0011756	Organic acids and derivatives	Carboxylic acids and derivatives	Amino acids, peptides, and analogues	M+H	C8H15NO3	45.6	53.9	-1.39899	23.2632	22.0864
6.10_337.2377m/z	337.238	6.09543	neg	12-epi Leukotriene B3	45638	Unclassified	Unclassified	Unclassified	M-H	C20H34O4	45.5	41.6	-2.19783	18.5544	5.28644
2.41_318.1551m/z	318.155	2.41488	pos	2-(3-Hydroxyphenyl)ethanol 1'-glucoside	HMDB0038332	Organic oxygen compounds	Organooxygen compounds	Carbohydrates and carbohydrate conjugates	M+NH4	C14H20O7	45.5	32.1	1.29674	115.106	137.424
2.22_185.0708m/z	185.071	2.21622	pos	Fuberidazole	72512	Unclassified	Unclassified	Unclassified	M+H	C11H8N2O	45.5	35	-1.01118	50.5146	294.261
1.09_205.0947n	206.102	1.08745	pos	N-Methylcalystegine C1	91536	Alkaloids and derivatives	Tropane alkaloids	Unclassified	M+H-H2O, M+H	C8H15NO5	45.5	31.7	-1.52096	290.261	328.89
0.84_276.1323n	277.14	0.835117	pos	Saccharopine	HMDB0000279	Organic acids and derivatives	Carboxylic acids and derivatives	Amino acids, peptides, and analogues	M+H-H2O, M+H	C11H20N2O6	45.5	34.3	0.514272	515.049	499.481
6.59_478.2920m/z	478.292	6.59118	pos	1-(2-methoxy-13-methyl-tetradecanyl)-sn-glycero-3-phosphoethanolamine	LMGP02060011	Lipids and lipid-like molecules	Glycerophospholipids	Glycerophosphoethanolamines	M+Na	C21H46NO7P	45.4	33.2	3.40763	3390.71	2766.52
1.47_260.1371n	243.134	1.47277	pos	Glu Leu	44684	Unclassified	Unclassified	Unclassified	M+H-H2O, M+H	C11H20N2O5	45.4	37.8	-0.56535	76.5577	53.0387
1.47_203.0560m/z	203.056	1.46597	neg	Isopropylmaleate	HMDB0012241	Lipids and lipid-like molecules	Fatty Acyls	Fatty acids and conjugates	M+FA-H	C7H10O4	45.4	35	-0.497202	29.0568	56.4428
0.64_72.0805m/z	72.0805	0.6438	pos	Pyrrolidine	HMDB0031641	Organoheterocyclic compounds	Pyrrolidines	Unclassified	M+H	C4H9N	45.4	35.6	-3.38254	375.105	255.014
6.21_309.2067m/z	309.207	6.20787	neg	trans-EKODE-(E)-Ib	35761	Unclassified	Unclassified	Unclassified	M-H	C18H30O4	45.4	36.3	-1.33423	88.5334	52.715
9.89_324.3260m/z	324.326	9.88918	pos	2-Heptadecylfuran	HMDB0033608	Organoheterocyclic compounds	Heteroaromatic compounds	Unclassified	M+NH4	C21H38O	45.3	34.3	-0.374279	32.0906	26.5966
1.76_222.0771m/z	222.077	1.75607	neg	Acetyl-L-tyrosine	5827	Unclassified	Unclassified	Unclassified	M-H	C11H13NO4	45.3	39.5	-0.294335	29.106	29.1574
1.95_301.0855m/z	301.085	1.9532	pos	Carboxytolbutamide	2870	Benzenoids	Benzene and substituted derivatives	Benzenesulfonamides	M+H	C12H16N2O5S	45.3	31.1	0.752001	184.505	79.2627
6.00_424.3698n	425.378	6.00122	pos	Lupenone	71486	Unclassified	Unclassified	Unclassified	M+H-H2O, M+H	C30H48O	45.3	35.1	-1.79638	46.0263	582.368
4.15_155.1063m/z	155.106	4.1503	pos	Methyl 2-octynoate	HMDB0031302	Lipids and lipid-like molecules	Fatty Acyls	Fatty acid esters	M+H	C9H14O2	45.3	38.9	-2.32304	5.95571	4.0456
1.00_233.0922m/z	233.092	0.996117	pos	Phenobarbital	HMDB0015305	Organoheterocyclic compounds	Diazines	Pyrimidines and pyrimidine derivatives	M+H	C12H12N2O3	45.3	33.3	0.379093	4.02336	384.464
4.91_230.2477m/z	230.248	4.9071	pos	Xestoaminol C	53933	Unclassified	Unclassified	Unclassified	M+H	C14H31NO	45.3	38	-0.431647	11.3841	7.10931
5.81_337.2377m/z	337.238	5.81195	neg	(±)5,6-DHET	3832	Unclassified	Unclassified	Unclassified	M-H	C20H34O4	45.2	34.7	-2.11616	32.3585	13.5478
3.83_367.2625m/z	367.263	3.82798	pos	2(R)-hydroxyicosanoic acid	HMDB0061659	Lipids and lipid-like molecules	Fatty Acyls	Fatty acids and conjugates	M+K	C20H40O3	45.2	36.8	4.95537	12.7079	3.73396
0.75_209.0666m/z	209.067	0.7543	neg	L-Galacto-2-heptulose	HMDB0029901	Organic oxygen compounds	Organooxygen compounds	Carbohydrates and carbohydrate conjugates	M-H	C7H14O7	45.2	29.7	-0.326362	266.467	295.105
2.25_165.0190m/z	165.019	2.24922	neg	Phthalic acid	HMDB0002107	Benzenoids	Benzene and substituted derivatives	Benzoic acids and derivatives	M-H	C8H6O4	45.2	37.8	-2.08158	2.45396	42.2749
2.93_232.1693m/z	232.169	2.93302	pos	Rotundine A	HMDB0035271	Organoheterocyclic compounds	Pyridines and derivatives	Methylpyridines	M+H	C15H21NO	45.2	35.8	-1.13997	5.59035	5.68739
2.37_260.1855m/z	260.185	2.37038	pos	(±)-Hexanoylcarnitine	85174	Unclassified	Unclassified	Unclassified	M+H	C13H25NO4	45.1	27.7	-0.615868	318.133	353.367
3.76_288.2171m/z	288.217	3.75882	pos	(±)-Octanoylcarnitine	85173	Unclassified	Unclassified	Unclassified	M+H	C15H29NO4	45.1	27.4	0.476647	17.3811	359.972
2.20_275.1024m/z	275.102	2.20072	pos	(1xi,3S)-1,2,3,4-Tetrahydro-1-methyl-beta-carboline-1,3-dicarboxylic acid	HMDB0035115	Alkaloids and derivatives	Harmala alkaloids	Unclassified	M+H	C14H14N2O4	45.1	37.5	-0.728906	0.136787	40.0097
2.43_270.1699m/z	270.17	2.42988	pos	3alpha-Hydroxyoreadone	HMDB0036047	Organoheterocyclic compounds	Naphthofurans	Unclassified	M+NH4	C14H20O4	45.1	31.2	-0.426293	33.2664	28.0179
5.98_683.5958m/z	683.596	5.9817	pos	DG(18:4(6Z,9Z,12Z,15Z)/24:0/0:0)	HMDB0007354	Lipids and lipid-like molecules	Glycerolipids	Diradylglycerols	M+H-H2O	C45H80O5	45.1	39.8	-2.09215	75.3115	1093.57
0.94_86.0961m/z	86.0961	0.937783	pos	Piperidine	HMDB0034301	Organoheterocyclic compounds	Piperidines	Unclassified	M+H	C5H11N	45.1	30.5	-4.08734	2290.5	1733.56
5.38_294.1829n	293.176	5.37633	neg	Tanacetol A	HMDB0035722	Lipids and lipid-like molecules	Prenol lipids	Sesquiterpenoids	M-H, 2M-H	C17H26O4	45.1	26.7	-0.693181	1018.03	784.931
3.11_530.2533m/z	530.253	3.10952	pos	Xenognosin A	HMDB0029539	Phenylpropanoids and polyketides	Linear 1,3-diarylpropanoids	Cinnamylphenols	2M+NH4	C16H16O3	45.1	28.8	-0.747909	9.5905	0.432547
9.11_151.1228m/z	151.123	9.11055	pos	2,3-Dimethyl-5-propylpyrazine	HMDB0039996	Organoheterocyclic compounds	Diazines	Pyrazines	M+H	C9H14N2	45	33.9	-0.850178	14.0954	12.0866
6.29_326.2092n	327.216	6.28537	pos	2,3-dinor-PGE1	36216	Unclassified	Unclassified	Unclassified	M+H, M+Na, M+K, M+NH4, M+H-H2O	C18H30O5	45	30.8	-0.354642	366.502	172.313
1.10_260.0296n	521.066	1.10295	pos	D-Glucose 6-phosphate	145	Organic oxygen compounds	Organooxygen compounds	Carbohydrates and carbohydrate conjugates	M+H, 2M+H, M+H-H2O	C6H13O9P	45	30.4	-0.405246	496.32	737.528
1.83_316.2226m/z	316.223	1.82675	pos	Diphthamide	HMDB0060473	Organic acids and derivatives	Carboxylic acids and derivatives	Amino acids, peptides, and analogues	M+NH4	C13H24N5O3+	45	34.4	2.98585	27.096	17.54
1.31_322.1401m/z	322.14	1.31427	pos	L-N-(1H-Indol-3-ylacetyl)glutamic acid	HMDB0038665	Organic acids and derivatives	Carboxylic acids and derivatives	Amino acids, peptides, and analogues	M+NH4	C15H16N2O5	45	30.3	1.04533	294.697	182.488
1.68_277.1176m/z	277.118	1.67608	pos	Phenylalanyl-Glutamate	HMDB0028994	Organic acids and derivatives	Carboxylic acids and derivatives	Amino acids, peptides, and analogues	M+H-H2O	C14H18N2O5	45	34.6	-2.1889	14.1903	12.6206
0.60_144.0783n	162.112	0.6003	pos	Tetrahydrofurfuryl acetate	HMDB0031176	Organoheterocyclic compounds	Tetrahydrofurans	Unclassified	M+NH4, 2M+NH4	C7H12O3	45	29.8	-2.57668	1150.15	1680.38
0.97_393.0434m/z	393.043	0.9748	neg	2-O-(6-Phospho-alpha-mannosyl)-D-glycerate	HMDB0012152	Organic oxygen compounds	Organooxygen compounds	Carbohydrates and carbohydrate conjugates	M+FA-H	C9H17O12P	44.9	35.1	-1.48528	478.467	599.899
5.03_249.1130m/z	249.113	5.03285	neg	3-Isovalidene-3alpha,4-dihydrophthalide	HMDB0031661	Organoheterocyclic compounds	Isobenzofurans	Unclassified	M+FA-H	C13H16O2	44.9	30.8	-1.18081	33.3553	30.3256
2.41_592.3453m/z	592.345	2.41488	pos	Cevadine	43815	Unclassified	Unclassified	Unclassified	M+H	C32H49NO9	44.9	53.2	-4.55776	25.7585	20.7085
0.95_476.0563m/z	476.056	0.95245	pos	o-O-sulfate rosiglitazone	HMDB0060858	Organic acids and derivatives	Organic sulfuric acids and derivatives	Arylsulfates	M+Na	C18H19N3O7S2	44.9	52.4	1.48865	156.707	250.607
4.26_283.1550m/z	283.155	4.2627	neg	Sundiversifolide	LMPR0103390002	Lipids and lipid-like molecules	Prenol lipids	Isoprenoids	M+FA-H	C14H22O3	44.9	28.8	-0.284706	31.8875	9.59681
2.51_231.1238m/z	231.124	2.50603	neg	(E)-10-Hydroxy-8-decenoic acid	HMDB0039533	Organic acids and derivatives	Hydroxy acids and derivatives	Medium-chain hydroxy acids and derivatives	M+FA-H	C10H18O3	44.8	29.7	0.122958	14.6107	18.336
6.26_294.2429m/z	294.243	6.25603	pos	19-Norandrosterone	HMDB0002697	Lipids and lipid-like molecules	Steroids and steroid derivatives	Estrane steroids	M+NH4	C18H28O2	44.8	28.6	0.403613	98.5346	68.605
7.35_409.2347m/z	409.235	7.35388	neg	1-Palmitoyl Lysophosphatidic Acid	5316	Unclassified	Unclassified	Unclassified	M-H	C19H39O7P	44.8	38.3	-3.21138	567.645	644.544
5.95_251.1278m/z	251.128	5.9522	pos	3-hydroxy-3-[4-hydroxy-3-(3-methylbut-2-en-1-yl)phenyl]propanoic acid	HMDB0135907	Phenylpropanoids and polyketides	Phenylpropanoic acids	Unclassified	M+H	C14H18O4	44.8	33.7	-0.080902	44.4514	23.9651
3.79_402.0829m/z	402.083	3.78815	pos	5-(acetyloxy)-4,14-dihydroxy-9-oxo-8,17-dioxatetracyclo[8.7.0.0²,⁷.0¹¹,¹⁶]heptadeca-1(10),2,4,6,11,13,15-heptaen-13-yl acetate	HMDB0128412	Phenylpropanoids and polyketides	Isoflavonoids	Coumestans	M+NH4	C19H12O9	44.8	34	2.53668	4.46103	3.79007
9.95_403.2323m/z	403.232	9.94635	pos	5S-HETE di-endoperoxide	LMFA03000011	Lipids and lipid-like molecules	Fatty Acyls	Eicosanoids	M+H	C20H34O8	44.8	35.4	-0.863203	274.701	203.964
3.86_401.2685m/z	401.269	3.85765	pos	Cavipetin D	HMDB0030365	Lipids and lipid-like molecules	Prenol lipids	Diterpenoids	M+H-H2O	C25H38O5	44.8	41.5	-0.26924	11.7736	4.85156
2.28_373.1760m/z	373.176	2.27722	neg	Labetalol	HMDB0014736	Benzenoids	Benzene and substituted derivatives	Benzoic acids and derivatives	M+FA-H	C19H24N2O3	44.8	28.1	-2.70085	1.08304e-06	168.031
7.34_278.1518n	279.159	7.3368	pos	2-{[3-methyl-3-(4-methylpent-3-en-1-yl)oxiran-2-yl]methyl}benzene-1,3,5-triol	HMDB0133085	Benzenoids	Phenols	Benzenetriols and derivatives	M+H, M+Na	C16H22O4	44.7	28.6	-0.212398	4837.19	3454.68
3.46_492.2007m/z	492.201	3.4625	pos	20-COOH-leukotriene E4	HMDB0012634	Organic acids and derivatives	Carboxylic acids and derivatives	Amino acids, peptides, and analogues	M+Na	C23H35NO7S	44.7	43.2	-4.10037	62.8528	24.9269
0.98_293.1113n	276.108	0.98145	pos	4-Hydroxyproline galactoside	HMDB0029354	Lipids and lipid-like molecules	Fatty Acyls	Fatty acyl glycosides	M+H-H2O, M+H	C11H19NO8	44.7	43.7	0.732409	49.6349	997.034
3.87_417.2629m/z	417.263	3.87232	pos	Butaprost (free acid)	45591	Unclassified	Unclassified	Unclassified	M+Na	C23H38O5	44.7	40.7	4.36285	6.03608	3.68431
7.40_297.2430m/z	297.243	7.40125	neg	cis-9,10-Epoxystearic acid	36008	Unclassified	Unclassified	Unclassified	M-H	C18H34O3	44.7	30.8	-1.76227	342.231	188.344
5.85_293.1755m/z	293.176	5.8508	neg	Furanofukinin	HMDB0036640	Lipids and lipid-like molecules	Prenol lipids	Sesquiterpenoids	M+FA-H	C16H24O2	44.7	30.7	-1.14623	45.1905	40.6527
1.00_300.0487m/z	300.049	1.00272	neg	N-Acetyl-alpha-D-glucosamine 1-phosphate	384	Unclassified	Unclassified	Unclassified	M-H	C8H16NO9P	44.7	26	-1.02552	7143.32	7395.56
1.87_190.0542m/z	190.054	1.86825	neg	N-Acetyl-DL-methionine	62466	Unclassified	Unclassified	Unclassified	M-H	C7H13NO3S	44.7	37.6	-0.843402	100.338	81.1733
1.90_187.0247m/z	187.025	1.8963	neg	Sumiki's acid	HMDB0002432	Organoheterocyclic compounds	Furans	Furoic acid and derivatives	M+FA-H	C6H6O4	44.7	31.8	-0.930992	74.6872	78.0253
2.81_120.0805m/z	120.08	2.80837	pos	Tyramine	HMDB0000306	Benzenoids	Benzene and substituted derivatives	Phenethylamines	M+H-H2O	C8H11NO	44.7	35.1	-2.36113	4.25998	4.30762
3.77_268.1676n	251.164	3.77348	pos	4,11,13,15-Tetrahydroridentin B	HMDB0036150	Lipids and lipid-like molecules	Prenol lipids	Terpene lactones	M+H-H2O, M+H	C15H24O4	44.6	27.3	0.483591	43.5927	17.1583
1.29_559.2166m/z	559.217	1.2856	pos	7,8-Dihydrovomifoliol 9-[apiosyl-(1->6)-glucoside]	HMDB0029771	Lipids and lipid-like molecules	Fatty Acyls	Fatty acyl glycosides	M+K	C24H40O12	44.6	35.8	2.76969	239.865	226.772
5.12_583.2540m/z	583.254	5.12275	pos	Artabsinolide A	HMDB0035620	Organoheterocyclic compounds	Lactones	Gamma butyrolactones	2M+Na	C15H20O5	44.6	31.1	4.63872	3.53425	12.3451
4.57_326.2315m/z	326.232	4.57493	pos	Dendryphiellic acid A	LMFA01020398	Lipids and lipid-like molecules	Fatty Acyls	Fatty Acids and Conjugates	2M+NH4	C9H14O2	44.6	29	-3.421	24.1754	20.8994
2.67_260.1854m/z	260.185	2.67253	pos	Hexanoylcarnitine	HMDB0000705	Lipids and lipid-like molecules	Fatty Acyls	Fatty acid esters	M+H	C13H25NO4	44.6	25.5	-0.874515	108.63	722.947
0.66_425.1333m/z	425.133	0.6583	pos	Methacycline	HMDB0015066	Phenylpropanoids and polyketides	Tetracyclines	Unclassified	M+H-H2O	C22H22N2O8	44.6	37.1	-2.26016	6680.14	6721.74
0.73_191.0557m/z	191.056	0.726833	neg	Solerol	HMDB0002173	Organoheterocyclic compounds	Lactones	Unclassified	M+FA-H	C6H10O4	44.6	31.6	-2.70621	298.485	366.601
2.64_275.1026m/z	275.103	2.64187	pos	(2S,4S)-Monatin	HMDB0041309	Organic acids and derivatives	Carboxylic acids and derivatives	Amino acids, peptides, and analogues	M+H-H2O	C14H16N2O5	44.5	27	-0.22891	1.08304e-06	471.196
7.19_294.2195n	295.227	7.19348	pos	17-hydroxy-linolenic acid	LMFA02000239	Lipids and lipid-like molecules	Fatty Acyls	Octadecanoids	M+H, M+Na, M+H-H2O	C18H30O3	44.5	25.5	-0.146518	1875.78	1117.02
3.33_269.0568m/z	269.057	3.32647	neg	2-Benzoxazolol	HMDB0032931	Organoheterocyclic compounds	Benzoxazoles	Benzoxazolones	2M-H	C7H5NO2	44.5	26.2	0.13625	1.08304e-06	59.3668
1.69_217.0717m/z	217.072	1.68622	neg	2-Octenedioic acid	HMDB0000341	Lipids and lipid-like molecules	Fatty Acyls	Fatty acids and conjugates	M+FA-H	C8H12O4	44.5	28.2	-0.235527	17.343	70.6536
4.86_173.0090m/z	173.009	4.8612	neg	Aconitic acid	3300	Unclassified	Unclassified	Unclassified	M-H	C6H6O6	44.5	28.7	-1.14633	584.34	449.28
1.24_490.1218m/z	490.122	1.2431	pos	Chondroitin 6'-sulfate	HMDB0060453	Organic oxygen compounds	Organooxygen compounds	Carbohydrates and carbohydrate conjugates	M+H	C16H27NO14S	44.5	32.8	-1.34124	457.448	316.44
8.15_679.5507m/z	679.551	8.14985	neg	DG(15:0/22:2(13Z,16Z)/0:0)	HMDB0007088	Lipids and lipid-like molecules	Glycerolipids	Diradylglycerols	M+FA-H	C40H74O5	44.5	28.5	-1.82038	2124.89	581.426
2.25_476.3057m/z	476.306	2.24738	pos	Netilmicin	HMDB0015090	Organic oxygen compounds	Organooxygen compounds	Carbohydrates and carbohydrate conjugates	M+H	C21H41N5O7	44.5	33.9	-4.49766	155.45	129.221
1.59_232.0462m/z	232.046	1.58952	neg	1-(Malonylamino)cyclopropanecarboxylic acid	HMDB0031700	Organic acids and derivatives	Carboxylic acids and derivatives	Amino acids, peptides, and analogues	M+FA-H	C7H9NO5	44.4	28.9	-0.271962	527.095	615.024
5.22_309.1705m/z	309.17	5.21845	neg	12-Oxo-2,3-dinor-10,15-phytodienoic acid	HMDB0032090	Lipids and lipid-like molecules	Fatty Acyls	Eicosanoids	M+FA-H	C16H24O3	44.4	26.9	-0.941289	15.776	11.1386
4.81_205.1586m/z	205.159	4.80627	pos	2-Benzylidene-1-heptanol	91319	Phenylpropanoids and polyketides	Cinnamyl alcohols	Unclassified	M+H	C14H20O	44.4	30.9	-0.363095	9.77161	0.176895
0.98_186.0757m/z	186.076	0.98145	pos	3,4-Dihydroxymandelaldehyde	HMDB0006242	Benzenoids	Benzene and substituted derivatives	Phenylacetaldehydes	M+NH4	C8H8O4	44.4	33.4	-2.03822	144.958	106.686
7.93_341.3201m/z	341.32	7.92945	pos	3,7,11,15,19-Pentamethyleicosa-2E,6E,10E,14E,18-pentaen-1-ol	LMFA05000218	Lipids and lipid-like molecules	Fatty Acyls	Fatty alcohols	M+H-H2O	C25H42O	44.4	34.2	-0.437799	1769.16	1675.08
3.04_341.1322m/z	341.132	3.03685	pos	Arginyl-Glutamine	HMDB0028707	Organic acids and derivatives	Carboxylic acids and derivatives	Amino acids, peptides, and analogues	M+K	C11H22N6O4	44.4	30.9	-4.00403	7.84853	8.11963
1.36_243.1336m/z	243.134	1.35743	pos	Hydroxypentobarbital	495	Unclassified	Unclassified	Unclassified	M+H	C11H18N2O4	44.4	27.1	-1.38792	15.4954	8.78052
13.85_838.5549m/z	838.555	13.8465	pos	PS(14:1(9Z)/24:1(15Z))	HMDB0112292	Lipids and lipid-like molecules	Glycerophospholipids	Glycerophosphoserines	M+Na	C44H82NO10P	44.4	31.6	-2.34403	291.262	323.394
3.70_187.1339m/z	187.134	3.69802	neg	10-hydroxy capric acid	35414	Unclassified	Unclassified	Unclassified	M-H	C10H20O3	44.3	22.5	-0.325823	267.689	247.062
4.08_277.1285m/z	277.129	4.07713	pos	Ethyl (S)-3-hydroxybutyrate glucoside	HMDB0031693	Lipids and lipid-like molecules	Fatty Acyls	Fatty acyl glycosides	M+H-H2O	C12H22O8	44.3	29.3	1.12209	23.2159	14.0206
1.03_171.0062m/z	171.006	1.03152	neg	Glycerol 3-phosphate	HMDB0000126	Lipids and lipid-like molecules	Glycerophospholipids	Glycerophosphates	M-H	C3H9O6P	44.3	26.7	-1.26409	1272.55	1766.47
2.64_389.2073m/z	389.207	2.64187	pos	N-[2-(3,4-Dimethoxyphenyl)ethyl]-3,4-dimethoxycinnamic acid amide	HMDB0032226	Phenylpropanoids and polyketides	Cinnamic acids and derivatives	Cinnamic acid amides	M+NH4	C21H25NO5	44.3	30.4	0.65833	4.56508	29.2489
2.13_189.1129m/z	189.113	2.13397	neg	(3R,5Z)-5-Octene-1,3-diol	HMDB0030368	Lipids and lipid-like molecules	Fatty Acyls	Fatty alcohols	M+FA-H	C8H16O2	44.2	30.3	-1.98652	60.3138	21.481
5.71_325.2015m/z	325.202	5.71283	neg	2,3-dinor Prostaglandin E1	45460	Unclassified	Unclassified	Unclassified	M-H	C18H30O5	44.2	29.9	-1.58459	113.075	46.4049
3.08_185.0816m/z	185.082	3.08275	neg	2-Propyl-2,4-pentadienoic acid	HMDB0060682	Lipids and lipid-like molecules	Fatty Acyls	Fatty acids and conjugates	M+FA-H	C8H12O2	44.2	29.8	-2.12747	3.35719	13.5537
3.36_282.0972m/z	282.097	3.36167	pos	4-Hydroxyphenylacetylglutamic acid	HMDB0006061	Unclassified	Unclassified	Unclassified	M+H	C13H15NO6	44.2	26.1	0.00214701	103.241	30.3194
1.06_375.1149m/z	375.115	1.05695	pos	Cotinine glucuronide	HMDB0001013	Organic oxygen compounds	Organooxygen compounds	Carbohydrates and carbohydrate conjugates	M+Na	C16H20N2O7	44.2	28.6	-3.91207	253.403	339.572
2.06_526.2865m/z	526.287	2.06373	pos	L-Pyridosine	HMDB0029443	Organic acids and derivatives	Carboxylic acids and derivatives	Amino acids, peptides, and analogues	2M+NH4	C12H18N2O4	44.2	36.5	-1.221	12.6084	11.2925
6.22_562.3136m/z	562.314	6.22208	neg	LysoPC(18:3(6Z,9Z,12Z))	HMDB0010387	Lipids and lipid-like molecules	Glycerophospholipids	Glycerophosphocholines	M+FA-H	C26H48NO7P	44.2	29.3	-2.73374	562.771	496.917
0.89_214.0121m/z	214.012	0.892167	neg	O-Phospho-4-hydroxy-L-threonine	HMDB0006802	Organic acids and derivatives	Carboxylic acids and derivatives	Amino acids, peptides, and analogues	M-H	C4H10NO7P	44.2	26.8	-0.669918	1197.51	1367.63
7.54_820.5271m/z	820.527	7.53613	pos	PE(22:5(4Z,7Z,10Z,13Z,16Z)/22:6(4Z,7Z,10Z,13Z,16Z,19Z))	HMDB0009639	Lipids and lipid-like molecules	Glycerophospholipids	Glycerophosphoethanolamines	M+H-H2O	C49H76NO8P	44.2	49.4	-0.538507	206.424	45.4974
8.02_630.5725n	613.569	8.02043	pos	Solanesol	263504	Unclassified	Unclassified	Unclassified	M+H-H2O, M+H	C45H74O	44.2	24.8	-2.39496	127599	98806.4
4.98_223.1340m/z	223.134	4.97552	neg	2-Carboxy-4-dodecanolide	HMDB0030987	Organoheterocyclic compounds	Lactones	Gamma butyrolactones	M-H2O-H	C13H22O4	44.1	27.3	-0.0679626	17.3389	13.3812
2.25_185.0720m/z	185.072	2.24922	neg	3-Hydroxymethylantipyrine	HMDB0013840	Organoheterocyclic compounds	Azoles	Pyrazoles	M-H2O-H	C11H12N2O2	44.1	32.6	-0.33731	0.27308	86.6175
0.75_318.1102m/z	318.11	0.745967	pos	gamma-Glutamyl-S-methylcysteinyl-beta-alanine	HMDB0039504	Organic acids and derivatives	Peptidomimetics	Hybrid peptides	M+H-H2O	C12H21N3O6S	44.1	44.8	-4.84409	7.71434	102.448
5.22_755.5674m/z	755.567	5.21845	neg	MGDG(16:0/18:1(9Z))	LMGL05010025	Lipids and lipid-like molecules	Glycerolipids	Glycosyldiradylglycerols	M-H	C43H80O10	44.1	32.2	-0.591963	46.7833	1.38842
6.20_272.2009m/z	272.201	6.19737	pos	N-(2-Hydroxyisobutyl)-2,4,8,10,12-tetradecapentaenamide	HMDB0031183	Lipids and lipid-like molecules	Fatty Acyls	Fatty amides	M+H-H2O	C18H27NO2	44.1	31.8	0.0750129	12.8051	6.51813
3.53_478.1847m/z	478.185	3.53045	pos	Pralatrexate	85196	Unclassified	Unclassified	Unclassified	M+H	C23H23N7O5	44.1	31.8	2.83783	251.101	117.651
4.83_550.3135m/z	550.313	4.83493	pos	PS(10:0/10:0)	LMGP03010022	Lipids and lipid-like molecules	Glycerophospholipids	Glycerophosphoserines	M+H-H2O	C26H50NO10P	44.1	32.6	-0.819524	12.1918	6.42407
8.74_426.3134n	409.31	8.73623	pos	Stoloniferone O	LMST01031100	Lipids and lipid-like molecules	Sterol Lipids	Sterols	M+H-H2O, M+H	C28H42O3	44.1	33.4	-0.0934115	149.927	85.1972
3.55_293.0639m/z	293.064	3.5469	neg	Thiomorpholine 3-carboxylate	HMDB0059611	Organic acids and derivatives	Carboxylic acids and derivatives	Amino acids, peptides, and analogues	2M-H	C5H9NO2S	44.1	26.3	1.40542	59.6083	50.8973
4.92_509.3475m/z	509.348	4.91827	neg	Trihydroxycoprostanoic acid	LMST01010246	Lipids and lipid-like molecules	Sterol Lipids	Sterols	M+FA-H	C28H48O5	44.1	40	-1.79573	10.6502	2.87253
8.42_354.2770n	355.284	8.41908	pos	1-Linoleoyl Glycerol	45151	Unclassified	Unclassified	Unclassified	M+H, M+Na, M+NH4	C21H38O4	44	32.5	0.101231	179.867	347.133
1.80_138.0547m/z	138.055	1.79575	pos	3-Pyridylacetic acid	HMDB0001538	Organoheterocyclic compounds	Pyridines and derivatives	Unclassified	M+H	C7H7NO2	44	27.6	-1.77299	28.7529	36.8025
3.30_271.0715m/z	271.071	3.30367	pos	4,4'-dinitrostilbene	53255	Unclassified	Unclassified	Unclassified	M+H	C14H10N2O4	44	26.1	0.477785	2.39661	129.24
5.94_312.2300n	295.227	5.93753	pos	9,10-DiHODE	HMDB0010221	Lipids and lipid-like molecules	Fatty Acyls	Lineolic acids and derivatives	M+H-H2O, M+NH4, M+Na	C18H32O4	44	25.4	-0.16184	248.202	133.372
3.99_363.2161m/z	363.216	3.99263	neg	Acetoxy-8-gingerol	263546	Unclassified	Unclassified	Unclassified	M-H	C21H32O5	44	41	-4.292	6.69464	0.324651
6.24_476.2766m/z	476.277	6.24137	pos	LysoPE(0:0/16:0)	HMDB0011473	Lipids and lipid-like molecules	Glycerophospholipids	Glycerophosphoethanolamines	M+Na	C21H44NO7P	44	31.3	3.95259	124.948	115.407
4.27_385.2727m/z	385.273	4.26745	pos	Persicaxanthin	90325	Lipids and lipid-like molecules	Prenol lipids	Diterpenoids	M+H	C25H36O3	44	37.3	-2.5343	5.32707	6.74127
5.77_163.0399m/z	163.04	5.76952	neg	Phenylpyruvic acid	328	Benzenoids	Benzene and substituted derivatives	Phenylpyruvic acid derivatives	M-H	C9H8O3	44	29.6	-0.87107	74.6009	92.5373
1.91_295.1292m/z	295.129	1.90507	pos	Tyrosyl-Hydroxyproline	HMDB0029106	Organic acids and derivatives	Carboxylic acids and derivatives	Amino acids, peptides, and analogues	M+H	C14H18N2O5	44	27.8	1.12694	100.945	40.2147
4.14_171.1025m/z	171.102	4.13587	neg	9-Oxo-nonanoic acid	HMDB0094711	Lipids and lipid-like molecules	Fatty Acyls	Fatty acids and conjugates	M-H	C9H16O3	43.9	26.8	-1.12502	22.6331	16.4266
4.93_193.0869m/z	193.087	4.93257	neg	Cuminaldehyde	HMDB0002214	Lipids and lipid-like molecules	Prenol lipids	Monoterpenoids	M+FA-H	C10H12O	43.9	21.5	-0.534816	101.884	87.5541
2.64_331.0927m/z	331.093	2.64187	pos	Histidinyl-Histidine	HMDB0028887	Organic acids and derivatives	Carboxylic acids and derivatives	Amino acids, peptides, and analogues	M+K	C12H16N6O3	43.9	30.1	4.1066	1.08304e-06	57.0119
8.67_255.2562n	256.264	8.66573	pos	Palmitic amide	HMDB0012273	Lipids and lipid-like molecules	Fatty Acyls	Fatty amides	M+H, 2M+H	C16H33NO	43.9	21.5	0.135782	5434.51	5179.57
8.42_868.5710m/z	868.571	8.41808	neg	PS(P-18:0/22:4(7Z,10Z,13Z,16Z))	LMGP03030055	Lipids and lipid-like molecules	Glycerophospholipids	Glycerophosphoserines	M+FA-H	C46H82NO9P	43.9	38.1	0.147875	378.076	324.392
5.64_309.2066m/z	309.207	5.64237	neg	13(S)-HpOTrE	36052	Unclassified	Unclassified	Unclassified	M-H	C18H30O4	43.8	32.6	-1.83654	28.5226	8.84671
5.52_311.1857m/z	311.186	5.51657	pos	3-Hydroxy-6,8-dimethoxy-7(11)-eremophilen-12,8-olide	HMDB0040756	Lipids and lipid-like molecules	Prenol lipids	Terpene lactones	M+H	C17H26O5	43.8	33.7	1.40509	29.5488	16.8342
2.06_231.0872m/z	231.087	2.06442	neg	5-(2-Methylpropyl)tetrahydro-2-oxo-3-furancarboxylic acid	HMDB0030988	Organoheterocyclic compounds	Lactones	Gamma butyrolactones	M+FA-H	C9H14O4	43.8	27.3	-1.27877	22.3287	63.5117
2.72_529.2920m/z	529.292	2.71787	pos	9,11alpha-epoxy-6alpha-acetoxy-cholest-7-en-3beta,5alpha,19-triol	LMST01010293	Lipids and lipid-like molecules	Sterol Lipids	Sterols	M+K	C29H46O6	43.8	38.2	-1.15068	2.6611	21.2159
6.99_498.3781m/z	498.378	6.99265	pos	Brassinolide	HMDB0034081	Lipids and lipid-like molecules	Steroids and steroid derivatives	Steroid lactones	M+NH4	C28H48O6	43.8	22.2	-1.77234	2170.72	1259.29
0.76_351.1031m/z	351.103	0.760633	pos	D-N-(Carboxyacetyl)alanine	HMDB0039163	Organic acids and derivatives	Carboxylic acids and derivatives	Amino acids, peptides, and analogues	2M+H	C6H9NO5	43.8	26.6	-0.908556	147.087	251.562
4.14_457.1114m/z	457.111	4.13563	pos	Flavine mononucleotide (FMN)	2301	Unclassified	Unclassified	Unclassified	M+H	C17H21N4O9P	43.8	31.2	-1.04446	168.202	257.099
1.89_582.2102m/z	582.21	1.88923	pos	Saltillin	LMPK12110106	Lipids and lipid-like molecules	Polyketides	Flavonoids	2M+NH4	C17H14O4	43.8	27	-3.64185	13.493	33.6454
11.05_516.4251m/z	516.425	11.0498	pos	TG(10:0/8:0/8:0)	HMDB0072193	Lipids and lipid-like molecules	Glycerolipids	Triradylcglycerols	M+NH4	C29H54O6	43.8	31.4	-1.44728	143.544	101.066
1.89_295.1651m/z	295.165	1.88923	pos	Tyrosyl-Isoleucine	HMDB0029108	Organic acids and derivatives	Carboxylic acids and derivatives	Amino acids, peptides, and analogues	M+H	C15H22N2O4	43.8	27.2	-0.598272	23.9456	20.5992
14.76_565.0468m/z	565.047	14.7566	neg	UDP-D-galactose	3599	Nucleosides, nucleotides, and analogues	Pyrimidine nucleotides	Pyrimidine nucleotide sugars	M-H	C15H24N2O17P2	43.8	39.9	-1.62131	90649.2	19250
0.67_506.1715m/z	506.171	0.6728	pos	Uridine	HMDB0000296	Nucleosides, nucleotides, and analogues	Pyrimidine nucleosides	Unclassified	2M+NH4	C9H12N2O6	43.8	30.2	-2.90803	320.632	2139.09
0.61_236.1496m/z	236.15	0.614633	pos	2-Hydroxydecanedioic acid	HMDB0000424	Organic acids and derivatives	Hydroxy acids and derivatives	Medium-chain hydroxy acids and derivatives	M+NH4	C10H18O5	43.7	20.8	1.42577	4901.05	655.408
2.75_294.1702m/z	294.17	2.7477	pos	Acetylpterosin C	HMDB0030764	Benzenoids	Indanes	Indanones	M+NH4	C16H20O4	43.7	28	0.728182	5.20011	7.38831
4.15_302.1750m/z	302.175	4.1503	pos	Dihydrocodeine	2092	Unclassified	Unclassified	Unclassified	M+H	C18H23NO3	43.7	31	-0.112706	1.89596	17.9198
5.91_597.5224m/z	597.522	5.90822	pos	Erythrodiol 3-decanoate	89982	Unclassified	Unclassified	Unclassified	M+H	C40H68O3	43.7	39.1	-2.82135	11.1152	29.319
4.97_602.3096m/z	602.31	4.96575	pos	Glycylalanylprolylmethionylphenylalanylvalinamide	HMDB0033241	Organic acids and derivatives	Carboxylic acids and derivatives	Amino acids, peptides, and analogues	M+H-H2O	C29H45N7O6S	43.7	31.5	-3.75191	280.954	189.721
1.53_295.1654m/z	295.165	1.53008	pos	Isoleucyl-Tyrosine	HMDB0028919	Organic acids and derivatives	Carboxylic acids and derivatives	Amino acids, peptides, and analogues	M+H	C15H22N2O4	43.7	30	0.686643	43.714	26.405
1.88_232.0826m/z	232.083	1.88225	neg	N-(1-Deoxy-1-fructosyl)alanine	HMDB0038662	Unclassified	Unclassified	Unclassified	M-H2O-H	C9H17NO7	43.7	25.4	-0.307167	1.39859	30.9649
1.00_419.1210m/z	419.121	0.996117	pos	N-(1-Deoxy-1-fructosyl)tryptophan	HMDB0037847	Organoheterocyclic compounds	Indoles and derivatives	Tryptamines and derivatives	M+K	C18H24N2O7	43.7	40	-1.25965	1.08304e-06	53.4718
5.76_309.2417m/z	309.242	5.76272	pos	Obtusilactone A	HMDB0030960	Organoheterocyclic compounds	Tetrahydrofurans	Unclassified	M+H	C19H32O3	43.7	30.6	-2.20356	23.2954	12.7757
13.85_824.5444m/z	824.544	13.8512	neg	PE(17:1(9Z)/22:4(7Z,10Z,13Z,16Z))	LMGP02010589	Lipids and lipid-like molecules	Glycerophospholipids	Glycerophosphoethanolamines	M+FA-H	C44H78NO8P	43.7	37.9	-0.391738	168.13	240.131
4.88_554.3313m/z	554.331	4.8781	pos	rhodexin A	LMST01120010	Lipids and lipid-like molecules	Sterol Lipids	Sterols	M+NH4	C29H44O9	43.7	39	-1.93666	9.25425	6.55784
1.78_154.0855m/z	154.086	1.78008	pos	Vanillylamine	HMDB0012309	Benzenoids	Phenols	Methoxyphenols	M+H	C8H11NO2	43.7	30.5	-4.89448	13.085	7.6837
4.91_223.0635m/z	223.064	4.9071	pos	2,2,4,4,6,6-Hexamethyl-1,3,5-trithiane	94774	Organosulfur compounds	Thioacetals	Dithioacetals	M+H	C9H18S3	43.6	29.4	-3.72537	125.02	124.818
3.43_454.1284m/z	454.128	3.43383	pos	2-amino-4-({2-[(2-carboxy-2-hydroxy-1-phenylethyl)sulfanyl]-1-[(carboxymethyl)-C-hydroxycarbonimidoyl]ethyl}-C-hydroxycarbonimidoyl)butanoic acid	HMDB0126549	Organic acids and derivatives	Carboxylic acids and derivatives	Amino acids, peptides, and analogues	M+H-H2O	C19H25N3O9S	43.6	33	1.09648	61.4139	69.5335
5.05_253.1443m/z	253.144	5.04715	neg	3-Hydroxy-beta-ionone	HMDB0036821	Lipids and lipid-like molecules	Prenol lipids	Sesquiterpenoids	M+FA-H	C13H20O2	43.6	24.7	-0.963795	33.6345	27.8013
6.30_337.2377m/z	337.238	6.30002	pos	6-Hydroxy-2,6-dimethyl-2,7-octadien-4-one	HMDB0034670	Lipids and lipid-like molecules	Prenol lipids	Monoterpenoids	2M+H	C10H16O2	43.6	20.6	1.03682	21.1443	18.2022
8.28_297.0826m/z	297.083	8.27743	pos	Citramalic acid	HMDB0000426	Lipids and lipid-like molecules	Fatty Acyls	Fatty acids and conjugates	2M+H	C5H8O5	43.6	28.3	3.16928	8.26805	10.3354
6.65_438.3855n	421.382	6.6485	pos	Coffeasterene	HMDB0033823	Lipids and lipid-like molecules	Steroids and steroid derivatives	Stigmastanes and derivatives	M+H-H2O, M+H	C31H50O	43.6	27.6	-1.47805	8764.42	7246.51
1.21_246.1213n	247.128	1.21277	pos	gamma-Glutamylvaline	HMDB0011172	Organic acids and derivatives	Carboxylic acids and derivatives	Amino acids, peptides, and analogues	M+H-H2O, M+H	C10H18N2O5	43.6	24	-1.14693	86.341	61.1982
7.37_223.0636m/z	223.064	7.36547	pos	Harmalan	HMDB0029834	Alkaloids and derivatives	Harmala alkaloids	Unclassified	M+K	C12H12N2	43.6	33.2	2.12429	42.4156	40.5067
8.26_740.5216m/z	740.522	8.26327	pos	PE(P-16:0/20:4(5Z,8Z,10E,14Z)(12OH[S]))	82386	Unclassified	Unclassified	Unclassified	M+H	C41H74NO8P	43.6	23.8	-1.20605	48409.8	5890.81
6.98_321.2423m/z	321.242	6.97832	pos	Sterebin E	HMDB0035379	Lipids and lipid-like molecules	Prenol lipids	Diterpenoids	M+H-H2O	C20H34O4	43.6	29.1	-0.330077	348.597	230.209
3.74_183.1025m/z	183.103	3.74098	neg	(E)-10-Oxo-8-decenoic acid	HMDB0040883	Lipids and lipid-like molecules	Fatty Acyls	Fatty acids and conjugates	M-H	C10H16O3	43.5	20.1	-0.682451	68.3466	61.3191
1.03_439.1607m/z	439.161	1.02678	pos	7-Hydroxy-5-(4-hydroxy-2-oxopentyl)-2-methylchromone 7-glucoside	HMDB0034698	Organic oxygen compounds	Organooxygen compounds	Carbohydrates and carbohydrate conjugates	M+H	C21H26O10	43.5	25.3	1.95085	8.72005	147.848
14.98_275.0170m/z	275.017	14.9813	neg	D-Ribose 5-phosphate	HMDB0001548	Organic oxygen compounds	Organooxygen compounds	Carbohydrates and carbohydrate conjugates	M+FA-H	C5H11O8P	43.5	20.8	-1.47602	3104.46	3453.18
1.60_321.0488m/z	321.049	1.6033	neg	dTMP	3451	Nucleosides, nucleotides, and analogues	Pyrimidine nucleotides	Pyrimidine deoxyribonucleotides	M-H	C10H15N2O8P	43.5	31.3	-1.52907	116.239	61.1722
4.40_473.2903m/z	473.29	4.40362	pos	Ixocarpanolide	HMDB0033899	Lipids and lipid-like molecules	Steroids and steroid derivatives	Steroid lactones	M+H	C28H40O6	43.5	34.1	1.10347	4.57325	0.171178
3.58_311.2328m/z	311.233	3.58413	pos	Nonivamide	HMDB0029846	Benzenoids	Benzene and substituted derivatives	Phenols and derivatives	M+NH4	C17H27NO3	43.5	26.9	-0.467984	20.5202	22.4002
6.66_437.4127m/z	437.413	6.66285	pos	(3E,7E)-4,8,12-Trimethyl-1,3,7,11-tridecatetraene	HMDB0034498	Lipids and lipid-like molecules	Prenol lipids	Sesquiterpenoids	2M+H	C16H26	43.4	24	-3.45246	812.904	629.08
0.59_117.0787n	156.042	0.585967	pos	4R-aminopentanoic acid	LMFA01100021	Lipids and lipid-like molecules	Fatty Acyls	Fatty Acids and Conjugates	M+K, 2M+K, 2M+Na, M+Na	C5H11NO2	43.4	23.1	-2.31783	1056.28	4553.6
1.53_331.1981m/z	331.198	1.53008	pos	4-Trimethylammoniobutanoic acid	HMDB0001161	Lipids and lipid-like molecules	Fatty Acyls	Fatty acids and conjugates	2M+K	C7H16NO2+	43.4	26.2	-4.27307	119.865	27.555
7.68_278.2476m/z	278.248	7.68012	pos	6-[1]-ladderane hexanol	LMFA01140088	Lipids and lipid-like molecules	Fatty Acyls	Fatty Acids and Conjugates	M+NH4	C18H28O	43.4	36.3	-1.1146	59.7365	34.2775
1.54_325.1131m/z	325.113	1.54458	pos	D-1,5-Anhydrofructose	HMDB0041561	Organoheterocyclic compounds	Oxanes	Unclassified	2M+H	C6H10O5	43.4	21.2	0.414111	25.0975	32.2327
0.79_263.1237m/z	263.124	0.790467	pos	Nopalinic acid	HMDB0029437	Organic acids and derivatives	Carboxylic acids and derivatives	Amino acids, peptides, and analogues	M+H	C10H18N2O6	43.4	20.5	-0.109596	405.267	633.898
0.94_218.1026m/z	218.103	0.937783	pos	(Z)-3-(1-Formyl-1-propenyl)pentanedioic acid	HMDB0033091	Lipids and lipid-like molecules	Fatty Acyls	Fatty acids and conjugates	M+NH4	C9H12O5	43.3	23	1.6613	37.0709	39.5402
7.59_314.2460n	297.243	7.59347	pos	12,13-DHOME	HMDB0004705	Lipids and lipid-like molecules	Fatty Acyls	Fatty acids and conjugates	M+H-H2O, M+Na	C18H34O4	43.3	27.8	0.778386	323.3	243.85
4.37_258.1487m/z	258.149	4.37462	pos	Coumaperine	HMDB0039125	Organoheterocyclic compounds	Piperidines	N-acylpiperidines	M+H	C16H19NO2	43.3	22.1	-0.571715	4.87905	31.8007
10.19_675.6753m/z	675.675	10.1918	pos	Erucamide	LMFA08010028	Lipids and lipid-like molecules	Fatty Acyls	Fatty amides	2M+H	C22H43NO	43.3	29.3	-1.35788	100.157	69.761
6.96_540.3295m/z	540.329	6.95652	neg	PE(19:0/0:0)	LMGP02050028	Lipids and lipid-like molecules	Glycerophospholipids	Glycerophosphoethanolamines	M+FA-H	C24H50NO7P	43.3	37.3	-2.44911	14.7758	24.4501
6.92_520.3039m/z	520.304	6.92033	pos	POB-PE	LMGP20020032	Lipids and lipid-like molecules	Glycerophospholipids	Oxidized glycerophospholipids	M+H-H2O	C25H48NO9P	43.3	23.8	0.905217	84.7352	37.4353
4.78_210.1618n	228.196	4.77793	pos	10-tridecynoic acid	LMFA01030603	Lipids and lipid-like molecules	Fatty Acyls	Fatty Acids and Conjugates	M+H, M+NH4, M+H-H2O	C13H22O2	43.2	18.5	-0.650963	646.091	500.557
6.65_313.2890m/z	313.289	6.6485	pos	20-Fluoroeicosanoic acid	LMFA01090157	Lipids and lipid-like molecules	Fatty Acyls	Fatty Acids and Conjugates	M+H-H2O	C20H39FO2	43.2	33.6	-3.40902	838.847	565.465
1.33_212.1049n	230.139	1.3286	pos	3,4-Methyleneazelaic acid	HMDB0059744	Lipids and lipid-like molecules	Fatty Acyls	Fatty acids and conjugates	M+NH4, 2M+Na	C11H16O4	43.2	22.6	0.163323	119.06	158.225
5.35_552.4895n	535.486	5.35473	pos	38:6(20Z,23Z,26Z,29Z,32Z,35Z)	LMFA01030844	Lipids and lipid-like molecules	Fatty Acyls	Fatty Acids and Conjugates	M+H-H2O, M+H	C38H64O2	43.2	20.4	-2.01652	1174.42	3327.69
0.63_490.1765m/z	490.176	0.629133	pos	4-O-Methyl-a-D-glucosyl-(1->2)-b-D-xylosyl-(1->4)-D-xylose	HMDB0039742	Organic oxygen compounds	Organooxygen compounds	Carbohydrates and carbohydrate conjugates	M+NH4	C17H28O15	43.2	25.3	-0.342504	1448.41	1167.23
6.55_766.6966n	749.693	6.54802	pos	Arachisprenol 11	HMDB0031939	Lipids and lipid-like molecules	Prenol lipids	Polyprenols	M+H-H2O, M+H	C55H90O	43.2	21.5	-3.29731	165030	186123
6.42_970.8843n	953.881	6.41768	pos	Dolichol-14	HMDB0005181	Lipids and lipid-like molecules	Prenol lipids	Polyprenols	M+H-H2O, M+H	C70H114O	43.2	22.3	-2.78797	72848.3	76268.6
8.35_482.3229m/z	482.323	8.34825	pos	LysoPE(0:0/18:0)	HMDB0011129	Lipids and lipid-like molecules	Glycerophospholipids	Glycerophosphoethanolamines	M+H	C23H48NO7P	43.2	32.8	-2.4878	70.6449	22.7905
4.66_523.4509m/z	523.451	4.66193	pos	Momordicilin	HMDB0030896	Lipids and lipid-like molecules	Prenol lipids	Triterpenoids	M+H-H2O	C36H60O3	43.2	24.9	-0.181189	17.8434	3.92261
1.94_194.0455m/z	194.045	1.93828	neg	N-Acetyl-5-aminosalicylic acid	1146	Benzenoids	Benzene and substituted derivatives	Benzoic acids and derivatives	M-H	C9H9NO4	43.2	26	-2.06003	14.5128	4.24584
8.46_884.5660m/z	884.566	8.45997	neg	PS(18:0/22:4(7Z,10Z,13Z,16Z))	HMDB0112382	Lipids and lipid-like molecules	Glycerophospholipids	Glycerophosphoserines	M+FA-H	C46H82NO10P	43.2	34.1	0.15562	49.112	70.9361
2.58_246.1345m/z	246.135	2.57612	neg	(R)-3-hydroxybutyrylcarnitine	HMDB0062735	Lipids and lipid-like molecules	Fatty Acyls	Fatty acid esters	M-H	C11H21NO5	43.1	20.7	-0.762923	59.8673	40.0956
8.23_550.3854m/z	550.385	8.23493	pos	1-O-(cis-9-Octadecenyl)-2-O-acetyl-sn-glycero-3-phosphocholine	43412	Unclassified	Unclassified	Unclassified	M+H	C28H56NO7P	43.1	38.5	-2.46939	23.7426	19.3387
2.60_175.0975m/z	175.098	2.6042	neg	3-Hydroxyheptan-2-one	LMFA12000021	Lipids and lipid-like molecules	Fatty Acyls	Oxygenated hydrocarbons	M+FA-H	C7H14O2	43.1	24	-0.388712	7.74736	0.24893
1.09_281.1138m/z	281.114	1.088	neg	Alanyl-Phenylalanine	HMDB0028694	Organic acids and derivatives	Carboxylic acids and derivatives	Amino acids, peptides, and analogues	M+FA-H	C12H16N2O3	43.1	31.3	-1.88827	24.2592	14.4615
2.87_264.0880m/z	264.088	2.87255	neg	alpha-Hydroxy-1-methyl-1H-indole-3-propanoic acid	HMDB0038338	Organoheterocyclic compounds	Indoles and derivatives	Indolyl carboxylic acids and derivatives	M+FA-H	C12H13NO3	43.1	28.3	1.36358	10.7202	3.20471
2.05_266.1388m/z	266.139	2.04923	pos	Citreovirenone	HMDB0033515	Benzenoids	Phenols	Methoxyphenols	M+NH4	C14H16O4	43.1	21.4	0.380989	42.6714	127.759
5.52_331.2635m/z	331.264	5.51657	pos	Docosapentaenoic acid (22n-3)	HMDB0006528	Lipids and lipid-like molecules	Fatty Acyls	Fatty acids and conjugates	M+H	C22H34O2	43.1	20.7	1.04773	26.9037	108.158
0.75_178.0473n	355.087	0.7543	neg	Gluconolactone	HMDB0000150	Organic oxygen compounds	Organooxygen compounds	Carbohydrates and carbohydrate conjugates	M+FA-H, 2M-H	C6H10O6	43.1	20.7	-2.49193	1524.15	1136.98
2.28_245.1497m/z	245.15	2.27872	pos	Isoleucyl-Hydroxyproline	HMDB0028908	Organic acids and derivatives	Carboxylic acids and derivatives	Amino acids, peptides, and analogues	M+H	C11H20N2O4	43.1	25.1	0.66467	13.7149	9.16114
3.43_629.0709m/z	629.071	3.43383	pos	Manniflavanone	LMPK12040007	Lipids and lipid-like molecules	Polyketides	Flavonoids	M+K	C30H22O13	43.1	49.1	2.85807	5.9203	1.93044
7.13_372.2748m/z	372.275	7.12555	neg	N-palmitoyl alanine	LMFA08020123	Lipids and lipid-like molecules	Fatty Acyls	Fatty amides	M+FA-H	C19H37NO3	43.1	29.5	-2.2539	15.4298	20.315
13.88_420.2491m/z	420.249	13.8751	pos	PC(O-10:1(9E)/2:0)	LMGP01020145	Lipids and lipid-like molecules	Glycerophospholipids	Glycerophosphocholines	M+H-H2O	C20H40NO7P	43.1	36.2	-4.333	312.67	408.709
3.18_173.1183m/z	173.118	3.18108	neg	(±)-3-Hydroxynonanoic acid	HMDB0031513	Organic acids and derivatives	Hydroxy acids and derivatives	Medium-chain hydroxy acids and derivatives	M-H	C9H18O3	43	16.2	-0.304415	169.564	146.049
2.46_375.1912m/z	375.191	2.46022	pos	3-(3,4-dimethoxyphenyl)-N-[2-(4-hydroxy-3-methoxyphenyl)ethyl]prop-2-enimidic acid	HMDB0135471	Benzenoids	Phenols	Methoxyphenols	M+NH4	C20H23NO5	43	18.1	-0.591993	1.3524	234.569
1.20_497.1244m/z	497.124	1.19693	pos	a-L-Fucopyranosyl-(1->2)-b-D-galactopyranosyl-(1->2)-D-xylose	HMDB0041222	Organic oxygen compounds	Organooxygen compounds	Carbohydrates and carbohydrate conjugates	M+K	C17H30O14	43	26.3	-4.96734	897.243	523.928
1.00_519.0510m/z	519.051	1.00272	neg	Fructose 6-phosphate	HMDB0000124	Organic oxygen compounds	Organooxygen compounds	Carbohydrates and carbohydrate conjugates	2M-H	C6H13O9P	43	37	-2.31386	5319.18	8119.91
9.51_283.2873n	284.295	9.51137	pos	Octadecanamide	HMDB0034146	Lipids and lipid-like molecules	Fatty Acyls	Fatty amides	M+H, 2M+H	C18H37NO	43	16.3	-0.607376	3215.04	2809.49
0.84_229.1179m/z	229.118	0.835117	pos	Prolylhydroxyproline	HMDB0006695	Organic acids and derivatives	Carboxylic acids and derivatives	Amino acids, peptides, and analogues	M+H	C10H16N2O4	43	91.8	-1.52297	35.2595	61.8306
3.81_267.1601m/z	267.16	3.81195	neg	Rishitin	HMDB0035593	Organooxygen compounds	Alcohols and polyols	Polyols	M+FA-H	C14H22O2	43	17.6	-0.181423	64.4368	30.0851
8.18_321.2422m/z	321.242	8.1781	pos	(±)11(12)-EET	3853	Unclassified	Unclassified	Unclassified	M+H	C20H32O3	42.9	22.7	-0.842997	660.078	492.869
1.12_334.1018n	373.066	1.11878	pos	(S)-a-Amino-2,5-dihydro-5-oxo-4-isoxazolepropanoic acid N2-glucoside	HMDB0029404	Organic oxygen compounds	Organooxygen compounds	Carbohydrates and carbohydrate conjugates	M+H, M+K	C12H18N2O9	42.9	26.1	1.72124	319.206	650.846
4.24_428.3289n	411.326	4.23812	pos	1α,25-dihydroxyvitamin D2	41917	Unclassified	Unclassified	Unclassified	M+H-H2O, M+H	C28H44O3	42.9	28.3	-0.291195	21.8983	3.80401
1.78_395.1480m/z	395.148	1.78008	pos	2-[3-hydroxy-6-(2-methylbut-3-en-2-yl)-7-oxo-2H,3H,7H-furo[3,2-g]chromen-2-yl]propan-2-yl acetate	HMDB0130291	Phenylpropanoids and polyketides	Coumarins and derivatives	Furanocoumarins	M+Na	C21H24O6	42.9	62.1	3.87945	85.0074	42.1727
1.34_294.1185m/z	294.119	1.34293	pos	3,4,5-trihydroxy-6-[(3-methylbut-2-enoyl)oxy]oxane-2-carboxylic acid	HMDB0128920	Organic oxygen compounds	Organooxygen compounds	Carbohydrates and carbohydrate conjugates	M+NH4	C11H16O8	42.9	19	0.570631	218.273	407.052
3.55_337.0709m/z	337.071	3.5469	neg	3-Hydroxy-9-(4-hydroxyphenyl)-1H,3H-naphtho[1,8-cd]pyran-1-one	HMDB0039404	Benzenoids	Naphthalenes	Phenylnaphthalenes	M+FA-H	C18H12O4	42.9	27.4	-2.94696	13.0231	10.6263
1.80_458.2068m/z	458.207	1.79575	pos	Cadabicine	HMDB0033451	Organic oxygen compounds	Organooxygen compounds	Ethers	M+Na	C25H29N3O4	42.9	28.4	4.00418	52.1908	15.7872
3.20_434.1951m/z	434.195	3.19685	pos	Calophyllolide	LMPK12100001	Lipids and lipid-like molecules	Polyketides	Flavonoids	M+NH4	C26H24O5	42.9	24.8	-2.61219	655.236	338.166
6.37_412.2688m/z	412.269	6.37335	pos	delta15-11-NeuroF	LMFA04020014	Lipids and lipid-like molecules	Fatty Acyls	Docosanoids	M+NH4	C22H34O6	42.9	20.5	-1.33432	98.0782	106.555
3.95_235.1690m/z	235.169	3.9453	pos	(4R,5S,7R,11R)-11,12-Dihydroxy-1(10)-spirovetiven-2-one	HMDB0033149	Lipids and lipid-like molecules	Prenol lipids	Sesquiterpenoids	M+H-H2O	C15H24O3	42.8	18.4	-0.897907	15.3668	12.5173
5.08_272.2354n	290.269	5.07992	pos	16-Hydroxy hexadecanoic acid	HMDB0006294	Lipids and lipid-like molecules	Fatty Acyls	Fatty acids and conjugates	M+NH4, M+Na	C16H32O3	42.8	18.5	0.844777	64.1974	59.9516
9.20_217.1950m/z	217.195	9.19572	pos	4,6,11-hexadecatrienal	LMFA06000096	Lipids and lipid-like molecules	Fatty Acyls	Fatty aldehydes	M+H-H2O	C16H26O	42.8	28	-0.526884	42.3644	27.5074
7.21_452.2770m/z	452.277	7.2106	neg	LysoPE(16:0/0:0)	HMDB0011503	Lipids and lipid-like molecules	Glycerophospholipids	Glycerophosphoethanolamines	M-H	C21H44NO7P	42.8	19.5	-2.85108	785.011	603.527
2.49_228.0876m/z	228.088	2.49205	neg	Malonylcarnitine	HMDB0002095	Lipids and lipid-like molecules	Fatty Acyls	Fatty acid esters	M-H2O-H	C10H17NO6	42.8	19.6	-0.752914	16.0438	26.3722
3.24_693.3270m/z	693.327	3.23715	neg	OG-PI	LMGP20050021	Lipids and lipid-like molecules	Glycerophospholipids	Oxidized glycerophospholipids	M-H2O-H	C32H57O15P	42.8	17.7	1.92571	192.084	303.265
1.13_200.0916m/z	200.092	1.13445	pos	Putreanine	HMDB0006078	Organic acids and derivatives	Carboxylic acids and derivatives	Amino acids, peptides, and analogues	M+K	C7H17N2O2+	42.8	26.9	-3.71175	10.2525	34.7047
6.00_664.5777n	647.574	5.99603	pos	13(R)-HODE cholesteryl ester	45666	Unclassified	Unclassified	Unclassified	M+H-H2O, M+H	C45H76O3	42.7	19.8	-2.58224	1733.97	36383.2
4.49_441.2990m/z	441.299	4.49128	pos	13'-Carboxy-gamma-tocotrienol	HMDB0012558	Lipids and lipid-like molecules	Prenol lipids	Quinone and hydroquinone lipids	M+H	C28H40O4	42.7	32	-2.04506	53.1452	37.1115
12.92_205.1597m/z	205.16	12.9224	neg	2-benzylheptan-1-ol	HMDB0133179	Lipids and lipid-like molecules	Fatty Acyls	Fatty alcohols	M-H	C14H22O	42.7	16.8	-0.265657	4835.39	4035.21
1.47_161.0452m/z	161.045	1.46597	neg	alpha-Ketoisovaleric acid	HMDB0000019	Organic acids and derivatives	Keto acids and derivatives	Short-chain keto acids and derivatives	M+FA-H	C5H8O3	42.7	23.2	-3.07875	71.9506	50.2188
9.55_292.2767n	310.31	9.5537	pos	Geranylcitronellol	HMDB0032147	Lipids and lipid-like molecules	Prenol lipids	Diterpenoids	M+H, M+NH4	C20H36O	42.7	15.4	0.164805	3859.23	3043.97
6.66_800.6244m/z	800.624	6.65713	neg	Glucosylceramide (d18:1/20:0)	HMDB0004973	Lipids and lipid-like molecules	Sphingolipids	Glycosphingolipids	M+FA-H	C44H85NO8	42.7	18.3	-1.73603	10009.5	8064.3
4.22_243.1835n	226.18	4.22362	pos	N-Undecanoylglycine	HMDB0013286	Organic acids and derivatives	Carboxylic acids and derivatives	Amino acids, peptides, and analogues	M+H-H2O, M+H, M+Na	C13H25NO3	42.7	22.9	0.185112	176	149.919
6.91_278.2250n	279.232	6.90583	pos	Pinolenic Acid	35008	Unclassified	Unclassified	Unclassified	M+H-H2O, M+H	C18H30O2	42.7	15.6	1.51251	2414.84	1860.43
13.85_868.5706m/z	868.571	13.8512	neg	PS(O-20:0/20:5(5Z,8Z,11Z,14Z,17Z))	LMGP03020064	Lipids and lipid-like molecules	Glycerophospholipids	Glycerophosphoserines	M+FA-H	C46H82NO9P	42.7	25.9	-0.413909	164.49	187.798
2.54_435.1784m/z	435.178	2.5357	pos	(2RS,5RS)-(E)-2-(2-Phenylethenyl)-1,3-dioxan-5-ol	HMDB0031973	Benzenoids	Benzene and substituted derivatives	Styrenes	2M+Na	C12H14O3	42.6	17	1.52101	41.1486	2.97271
7.22_372.3469m/z	372.347	7.22215	pos	10-oxo-docosanoic acid	LMFA01060139	Lipids and lipid-like molecules	Fatty Acyls	Fatty Acids and Conjugates	M+NH4	C22H42O3	42.6	25.4	-0.819603	1.99176	1.08304e-06
0.07_275.0168m/z	275.017	0.0725833	neg	6-Phosphogluconic acid	HMDB0001316	Organic oxygen compounds	Organooxygen compounds	Carbohydrates and carbohydrate conjugates	M-H	C6H13O10P	42.6	21.8	-2.07811	253.474	302.238
7.59_279.2323m/z	279.232	7.59347	pos	9(R)-HODE	45660	Unclassified	Unclassified	Unclassified	M+H-H2O	C18H32O3	42.6	27.7	1.32947	89.2848	48.7933
0.63_186.1002n	204.123	0.629133	pos	Alanyl-Proline	HMDB0028695	Organic acids and derivatives	Carboxylic acids and derivatives	Amino acids, peptides, and analogues	M+H, M+NH4	C8H14N2O3	42.6	15.2	-1.06117	1535.56	1625.9
12.73_607.3902m/z	607.39	12.7267	pos	Cryptoxanthin epoxide	HMDB0030538	Lipids and lipid-like molecules	Prenol lipids	Tetraterpenoids	M+K	C40H56O2	42.6	29.9	-1.77953	59.925	45.3254
1.12_245.1130m/z	245.113	1.11878	pos	gamma-Glutamylproline	HMDB0029157	Organic acids and derivatives	Carboxylic acids and derivatives	Amino acids, peptides, and analogues	M+H	C10H16N2O5	42.6	23.9	-0.636354	23.5244	31.8602
0.94_114.0677n	132.102	0.937783	pos	gamma-hexenoic acid	LMFA01030010	Lipids and lipid-like molecules	Fatty Acyls	Fatty Acids and Conjugates	M+NH4, 2M+H	C6H10O2	42.6	18.2	-3.48043	6809.78	5465.7
5.45_832.6135m/z	832.613	5.44585	neg	GlcCer(t18:1(8Z)/20:0(2OH[S]))	LMSP05010044	Lipids and lipid-like molecules	Sphingolipids	Neutral glycosphingolipids	M+FA-H	C44H85NO10	42.6	25.3	-2.65779	544.604	2437.8
1.09_264.1110n	247.108	1.08745	pos	Phenylacetylglutamine	HMDB0006344	Organic acids and derivatives	Carboxylic acids and derivatives	Amino acids, peptides, and analogues	M+H-H2O, M+H	C13H16N2O4	42.6	24	0.0248356	43.0388	55.9667
0.77_237.0611m/z	237.061	0.768083	neg	Quinic acid	HMDB0003072	Organic oxygen compounds	Organooxygen compounds	Alcohols and polyols	M+FA-H	C7H12O6	42.6	24.6	-2.33315	87.8189	149.882
2.95_391.1759m/z	391.176	2.94802	pos	Tryptophyl-Tryptophan	HMDB0029094	Organic acids and derivatives	Carboxylic acids and derivatives	Amino acids, peptides, and analogues	M+H	C22H22N4O3	42.6	28.6	-1.3476	4.94617	6.89954
1.70_341.0987m/z	341.099	1.70492	pos	Vulgaxanthin-II	67072	Organic acids and derivatives	Carboxylic acids and derivatives	Tetracarboxylic acids and derivatives	M+H	C14H16N2O8	42.6	32	2.37252	6.52839	49.0297
6.90_395.1518m/z	395.152	6.90182	neg	β-DIHYDROROTENONE	43617	Unclassified	Unclassified	Unclassified	M-H	C23H24O6	42.6	34.3	4.44455	20.1447	15.04
3.93_850.6959m/z	850.696	3.9308	pos	(25R)-3beta,4beta-dihydroxycholest-5-en-26-al	HMDB0062736	Lipids and lipid-like molecules	Steroids and steroid derivatives	Bile acids, alcohols and derivatives	2M+NH4	C27H44O3	42.5	24.3	4.78285	1.08304e-06	23.8342
7.13_321.2429m/z	321.243	7.12555	neg	15(S)-HETrE	36268	Unclassified	Unclassified	Unclassified	M-H	C20H34O3	42.5	27.1	-1.88612	63.0227	13.3965
1.04_589.1976m/z	589.198	1.04178	pos	7-Methylinosine	HMDB0003950	Nucleosides, nucleotides, and analogues	Purine nucleosides	Unclassified	2M+Na	C11H15N4O5+	42.5	15.3	-0.144642	1.08304e-06	52.4854
4.40_329.2328m/z	329.233	4.40458	neg	9,10,13-TriHOME	HMDB0004710	Lipids and lipid-like molecules	Fatty Acyls	Fatty acids and conjugates	M-H	C18H34O5	42.5	15.5	-1.72049	934.593	647.256
5.31_367.3332m/z	367.333	5.31107	pos	Anandamide (20:3, n-3)	LMFA08040005	Lipids and lipid-like molecules	Fatty Acyls	Fatty amides	M+NH4	C22H39NO2	42.5	25	3.62196	115.229	110.709
6.44_291.1597m/z	291.16	6.43605	neg	Botrydial	LMPR0103640001	Lipids and lipid-like molecules	Prenol lipids	Isoprenoids	M-H2O-H	C17H26O5	42.5	21	-1.55399	36.927	42.1269
1.31_305.1139m/z	305.114	1.31427	pos	Citrusinine II	HMDB0030373	Organoheterocyclic compounds	Quinolines and derivatives	Benzoquinolines	M+NH4	C15H13NO5	42.5	28.1	2.60565	23.7409	24.8199
2.59_318.1557m/z	318.156	2.59015	neg	Kyotorphin	HMDB0005768	Organic acids and derivatives	Carboxylic acids and derivatives	Amino acids, peptides, and analogues	M-H2O-H	C15H23N5O4	42.5	27.3	-4.22647	12.4699	9.88478
6.74_504.3078m/z	504.308	6.73867	neg	PC(17:2(9Z,12Z)/0:0)	LMGP01050127	Lipids and lipid-like molecules	Glycerophospholipids	Glycerophosphocholines	M-H	C25H48NO7P	42.5	20.4	-3.41778	1434.08	1180.06
2.67_243.1235m/z	243.123	2.6743	neg	Polyethylene, oxidized	HMDB0032472	Lipids and lipid-like molecules	Fatty Acyls	Fatty acids and conjugates	M-H	C12H20O5	42.5	23	-1.32636	15.3585	8.22712
11.83_544.4567m/z	544.457	11.8309	pos	TG(10:0/10:0/8:0)	HMDB0071580	Lipids and lipid-like molecules	Glycerolipids	Triradylcglycerols	M+NH4	C31H58O6	42.5	27.6	-0.793181	97.0001	73.8829
8.95_308.2951m/z	308.295	8.94657	pos	(-)-Dilophol	LMPR0104450002	Lipids and lipid-like molecules	Prenol lipids	Isoprenoids	M+NH4	C20H34O	42.4	30.8	1.15937	387.076	281.157
6.65_435.3982m/z	435.398	6.6485	pos	1,1,2-Trimethyl-3,5-bis(1-methylethenyl)cyclohexane	HMDB0061780	Lipids and lipid-like molecules	Prenol lipids	Monoterpenoids	2M+Na	C15H26	42.4	25	4.95767	2260.44	1828.14
6.04_308.1987n	307.191	6.04422	neg	16-J1-PhytoP	LMFA02030067	Lipids and lipid-like molecules	Fatty Acyls	Octadecanoids	M-H2O-H, M-H	C18H28O4	42.4	24.3	-0.305779	91.9239	23.5801
3.77_285.1705m/z	285.171	3.76942	neg	7-oxo-11E-Tetradecenoic acid	LMFA01060186	Lipids and lipid-like molecules	Fatty Acyls	Fatty Acids and Conjugates	M+FA-H	C14H24O3	42.4	14.2	-1.00267	184.814	63.6869
1.31_376.1501m/z	376.15	1.31427	pos	Adrenochrome	HMDB0012884	Organoheterocyclic compounds	Indoles and derivatives	Unclassified	2M+NH4	C9H9NO3	42.4	17.6	-0.662477	0.29953	44.0037
4.94_818.7051m/z	818.705	4.93642	pos	Alfacalcidol	HMDB0015504	Lipids and lipid-like molecules	Steroids and steroid derivatives	Vitamin D and derivatives	2M+NH4	C27H44O2	42.4	24.1	3.78117	0.0450974	24.2183
6.66_702.6145n	703.622	6.66285	pos	DG(18:3(9Z,12Z,15Z)/24:0/0:0)	HMDB0007325	Lipids and lipid-like molecules	Glycerolipids	Diradylglycerols	M+H-H2O, M+H	C45H82O5	42.4	17.9	-2.4678	23615.4	18294.9
2.15_321.1479m/z	321.148	2.15423	pos	Licochalcone A	HMDB0029514	Phenylpropanoids and polyketides	Linear 1,3-diarylpropanoids	Chalcones and dihydrochalcones	M+H-H2O	C21H22O4	42.4	24.8	-1.93898	28.7122	44.3595
5.05_230.2476m/z	230.248	5.05158	pos	N(1)-acetylsperminium(3+)	HMDB0062644	Organic acids and derivatives	Carboxylic acids and derivatives	Carboxylic acid derivatives	M+H-H2O	C12H31N4O+3	42.4	18.6	4.58702	135.628	128.387
7.48_720.4449m/z	720.445	7.4823	neg	OON-PC	LMGP20010029	Lipids and lipid-like molecules	Glycerophospholipids	Oxidized glycerophospholipids	M+FA-H	C35H66NO9P	42.4	23.8	-1.24863	127.244	71.9191
4.05_463.3410m/z	463.341	4.0478	pos	Polyporusterone F	93177	Lipids and lipid-like molecules	Steroids and steroid derivatives	Bile acids, alcohols and derivatives	M+H	C28H46O5	42.4	29.1	-1.80843	5.73873	0.518983
1.68_306.1007m/z	306.101	1.67608	pos	Terbutaline-1-sulfate	2763	Unclassified	Unclassified	Unclassified	M+H	C12H19NO6S	42.4	30.2	0.22361	693.702	352.086
6.68_327.0779m/z	327.078	6.67717	pos	Triphenyl phosphate	69897	Unclassified	Unclassified	Unclassified	M+H	C18H15O4P	42.4	27.7	-0.40176	991.165	684.986
1.20_258.1215n	259.129	1.19693	pos	(2S,2'S)-Pyrosaccharopine	HMDB0038676	Unclassified	Unclassified	Unclassified	M+H, M+Na	C11H18N2O5	42.3	13.8	-0.375138	179.962	231.323
13.82_325.1839m/z	325.184	13.823	neg	2-Dodecylbenzenesulfonic acid	HMDB0031031	Benzenoids	Benzene and substituted derivatives	Benzenesulfonic acids and derivatives	M-H	C18H30O3S	42.3	17.8	-1.24437	780.377	607.947
0.79_234.0607m/z	234.061	0.790467	pos	6-Carboxy-5,6,7,8-tetrahydropterin	HMDB0060410	Organoheterocyclic compounds	Pteridines and derivatives	Pterins and derivatives	M+Na	C7H9N5O3	42.3	19.4	4.63621	1154.33	1330.17
4.90_745.5829m/z	745.583	4.90392	neg	Crasseride 2a	LMGL00000123	Lipids and lipid-like molecules	Glycerolipids	Other Glycerolipids	M+FA-H	C41H80O8	42.3	19.7	-0.819499	46.0281	13.3799
7.39_343.3316m/z	343.332	7.39413	pos	decanamide	LMFA08010005	Lipids and lipid-like molecules	Fatty Acyls	Fatty amides	2M+H	C10H21NO	42.3	15.7	-0.799676	164.946	40.3217
1.09_396.1797m/z	396.18	1.08745	pos	Isouvaretin	LMPK12120467	Lipids and lipid-like molecules	Polyketides	Flavonoids	M+NH4	C23H22O5	42.3	24	-2.18714	217.331	148.487
2.46_199.0864m/z	199.086	2.46022	pos	L-1,2,3,4-Tetrahydro-beta-carboline-3-carboxylic acid	HMDB0035665	Organoheterocyclic compounds	Indoles and derivatives	Pyridoindoles	M+H-H2O	C12H12N2O2	42.3	18.8	-0.713408	1.08304e-06	138.373
5.73_853.7252m/z	853.725	5.73338	pos	N-stearoyl arginine	LMFA08020136	Lipids and lipid-like molecules	Fatty Acyls	Fatty amides	2M+H	C23H46N4O3	42.3	29.1	4.56526	12.7494	0.265272
5.59_727.6080m/z	727.608	5.58972	pos	PE-Cer(d14:1(4E)/26:0)	LMSP03020014	Lipids and lipid-like molecules	Sphingolipids	Phosphosphingolipids	M+H-H2O	C42H85N2O6P	42.3	33.7	-4.36534	17.9689	3.63611
6.83_562.3490m/z	562.349	6.834	pos	PS(22:1(11Z)/0:0)	LMGP03050023	Lipids and lipid-like molecules	Glycerophospholipids	Glycerophosphoserines	M+H-H2O	C28H54NO9P	42.3	26.5	-2.2789	303.676	288.511
4.31_657.2339m/z	657.234	4.31128	pos	(N-acetylneuraminosyl(a2-6)lactosamine)	HMDB0001081	Organic oxygen compounds	Organooxygen compounds	Carbohydrates and carbohydrate conjugates	M+H-H2O	C25H42N2O19	42.2	22.5	-1.42999	1522.63	1173.47
4.86_207.1025m/z	207.102	4.8612	neg	(Z)-3-Oxo-2-(2-pentenyl)-1-cyclopenteneacetic acid	HMDB0030197	Organic oxygen compounds	Organooxygen compounds	Carbonyl compounds	M-H	C12H16O3	42.2	18.6	-1.01969	25.6996	22.5745
1.73_288.0901m/z	288.09	1.73442	pos	[4-(4-methyl-3-oxopent-1-en-1-yl)phenyl]oxidanesulfonic acid	HMDB0132951	Organic acids and derivatives	Organic sulfuric acids and derivatives	Arylsulfates	M+NH4	C12H14O5S	42.2	18.3	0.362075	62.7678	16.632
7.14_338.2325m/z	338.233	7.13615	pos	10-Acetylpanaxytriol	HMDB0039821	Lipids and lipid-like molecules	Fatty Acyls	Fatty alcohols	M+NH4	C19H28O4	42.2	20.7	-0.173354	26.6507	17.5475
5.52_398.3185n	399.326	5.51657	pos	25-hydroxy-16,17-didehydrovitamin D3 / 25-hydroxy-16,17-didehydrocholecalciferol	LMST03020155	Lipids and lipid-like molecules	Sterol Lipids	Secosteroids	M+H, 2M+Na, 2M+H	C27H42O2	42.2	21.2	-0.0199396	23.1282	182.103
0.72_307.1017n	290.098	0.716633	pos	Aspergillomarasmine A	HMDB0029450	Organic acids and derivatives	Carboxylic acids and derivatives	Tetracarboxylic acids and derivatives	M+H-H2O, M+H	C10H17N3O8	42.2	24.2	0.304396	114.391	121.876
6.24_412.3207m/z	412.321	6.24137	pos	BENZETHONIUM	43587	Unclassified	Unclassified	Unclassified	M+H	C27H41NO2	42.2	15.2	-0.753324	69.7524	69.3804
0.82_241.1547m/z	241.155	0.82045	pos	Cerulenin	HMDB0015168	Organoheterocyclic compounds	Epoxides	Oxirane carboxylic acids and derivatives	M+NH4	C12H17NO3	42.2	14.1	0.17965	711.919	921.609
0.70_358.1113n	376.145	0.701967	pos	Lactobionic acid	44767	Unclassified	Unclassified	Unclassified	M+H, M+NH4, M+H-H2O	C12H22O12	42.2	17.6	0.470229	282.753	1558.18
2.00_293.1167m/z	293.117	1.99623	pos	N-gamma-Glutamyl-S-propylcysteine	HMDB0039096	Organic acids and derivatives	Carboxylic acids and derivatives	Amino acids, peptides, and analogues	M+H	C11H20N2O5S	42.2	19.4	0.460069	79.5908	122.934
14.35_186.0761m/z	186.076	14.3543	pos	Vanillic acid	HMDB0000484	Benzenoids	Benzene and substituted derivatives	Benzoic acids and derivatives	M+NH4	C8H8O4	42.2	20.1	-0.112307	19.1306	6.09632
3.33_231.1239m/z	231.124	3.32647	neg	(1R,2R,4R)-1,8-Epoxy-p-menthane-2,4-diol	HMDB0041545	Lipids and lipid-like molecules	Prenol lipids	Monoterpenoids	M+FA-H	C10H18O3	42.1	22.1	0.651748	10.663	6.68052
5.72_619.5429m/z	619.543	5.71872	pos	1-(8-[3]-ladderane-octanyl)-2-(8-[3]-ladderane-octanyl)-sn-glycerol	LMGL02030031	Lipids and lipid-like molecules	Glycerolipids	Diradylglycerols	M+H-H2O	C43H72O3	42.1	26.7	-3.11548	1.02334	72.9248
6.10_311.2222m/z	311.222	6.09543	neg	16-heptadecynoic acid	LMFA01030487	Lipids and lipid-like molecules	Fatty Acyls	Fatty Acids and Conjugates	M+FA-H	C17H30O2	42.1	17.8	-2.02327	269.685	197.353
5.38_221.1545m/z	221.155	5.37633	neg	1-Phenylheptane	HMDB0061825	Benzenoids	Benzene and substituted derivatives	Unclassified	M+FA-H	C13H20	42.1	16.7	-1.01849	39.091	29.7704
5.18_272.2585m/z	272.259	5.18058	pos	2-aminohexadecanoic acid	34491	Unclassified	Unclassified	Unclassified	M+H	C16H33NO2	42.1	17.4	0.463394	73.6375	57.1134
2.20_571.2908m/z	571.291	2.20072	pos	D-Urobilin	HMDB0004161	Organoheterocyclic compounds	Tetrapyrroles and derivatives	Bilirubins	M+H-H2O	C33H40N4O6	42.1	12.5	-1.26423	139.838	70.1637
2.26_201.0788n	202.086	2.26305	pos	Fenfuram	72598	Unclassified	Unclassified	Unclassified	M+H, M+NH4	C12H11NO2	42.1	13.3	-0.944424	170.726	116.848
1.42_173.0805m/z	173.08	1.41543	pos	Gamma-Butyrolactone	HMDB0000549	Organoheterocyclic compounds	Lactones	Gamma butyrolactones	2M+H	C4H6O2	42.1	17.9	-2.10397	59.0095	47.4626
1.54_229.1546m/z	229.155	1.54458	pos	Isoleucylproline	HMDB0011174	Organic acids and derivatives	Carboxylic acids and derivatives	Amino acids, peptides, and analogues	M+H	C11H20N2O3	42.1	14.7	-0.0880756	361.617	311.527
7.93_451.4288m/z	451.429	7.92945	pos	Lansiol	HMDB0029587	Lipids and lipid-like molecules	Steroids and steroid derivatives	Ergostane steroids	M+H-H2O	C33H56O	42.1	34.3	-2.10146	772.632	641.8
4.80_221.1181m/z	221.118	4.80427	neg	Rhubafuran	HMDB0036021	Benzenoids	Benzene and substituted derivatives	Unclassified	M+FA-H	C12H16O	42.1	13.3	-1.27958	83.605	74.606
6.40_794.7270m/z	794.727	6.40302	pos	TG(16:0/14:0/16:1(9Z))	HMDB0010412	Lipids and lipid-like molecules	Glycerolipids	Triradylcglycerols	M+NH4	C49H92O6	42.1	29.5	4.8707	6.51457	8.81538
5.21_381.3111m/z	381.311	5.20975	pos	(±)11(12)-EET Ethanolamide	HMDB0013652	Organic nitrogen compounds	Organonitrogen compounds	Amines	M+NH4	C22H37NO3	42	15.1	-0.2725	6.71742	6.91826
3.63_301.0378m/z	301.038	3.63125	neg	[(3-methyl-2-oxo-4-phenylbut-3-en-1-yl)oxy]sulfonic acid	HMDB0133689	Benzenoids	Benzene and substituted derivatives	Unclassified	M+FA-H	C11H12O5S	42	20.6	-3.54012	17.4404	10.7077
7.44_413.3772m/z	413.377	7.43663	pos	14-Demethyl-lanosterol	41680	Unclassified	Unclassified	Unclassified	M+H	C29H48O	42	35.2	-1.53172	1.08304e-06	302.525
1.09_204.0878m/z	204.088	1.088	neg	4-Hydroxystachydrine	HMDB0029230	Organic acids and derivatives	Carboxylic acids and derivatives	Amino acids, peptides, and analogues	M+FA-H	C7H13NO3	42	19.2	0.54506	20.8895	23.8542
5.46_309.2064m/z	309.206	5.45983	neg	9(S)-HpOTrE	36025	Unclassified	Unclassified	Unclassified	M-H	C18H30O4	42	23.7	-2.2891	15.8593	0.660151
4.05_663.5692m/z	663.569	4.0478	pos	CE(DiMe(9,3))	HMDB0061670	Lipids and lipid-like molecules	Steroids and steroid derivatives	Steroid esters	M+H	C45H74O3	42	19.9	-2.85314	0.974986	118.806
5.05_735.6120m/z	735.612	5.05158	pos	GlcCer(d18:0/16:0(2OH[R]))	LMSP05010075	Lipids and lipid-like molecules	Sphingolipids	Neutral glycosphingolipids	M+NH4	C40H79NO9	42	26.2	3.76662	10.8658	121.704
1.47_247.1288m/z	247.129	1.47277	pos	L-beta-aspartyl-L-leucine	HMDB0011166	Organic acids and derivatives	Peptidomimetics	Hybrid peptides	M+H	C10H18N2O5	42	18.4	-0.1028	113.77	55.8546
3.45_425.1746m/z	425.175	3.44817	pos	N,N'-diacetylchitobiose	HMDB0062702	Organic oxygen compounds	Organooxygen compounds	Carbohydrates and carbohydrate conjugates	M+H	C16H28N2O11	42	19.3	-4.72297	35.6272	41.4899
8.19_884.5646m/z	884.565	8.19188	neg	PS(18:3(9Z,12Z,15Z)/22:1(13Z))	HMDB0112478	Lipids and lipid-like molecules	Glycerophospholipids	Glycerophosphoserines	M+FA-H	C46H82NO10P	42	33.6	-1.43856	8.73059	17.9118
0.75_295.0669m/z	295.067	0.7543	neg	Ribonolactone	HMDB0001900	Organic oxygen compounds	Organooxygen compounds	Carbohydrates and carbohydrate conjugates	2M-H	C5H8O5	42	17	-0.548864	169.811	334.866
5.18_297.1706m/z	297.171	5.17562	neg	Zedoarondiol	HMDB0036448	Lipids and lipid-like molecules	Prenol lipids	Sesquiterpenoids	M+FA-H	C15H24O3	42	20.5	-0.737456	1.16111	10.3022
3.18_229.1445m/z	229.145	3.18108	neg	(Z)-3-Methyl-3-decenoic acid	HMDB0031062	Lipids and lipid-like molecules	Fatty Acyls	Fatty acids and conjugates	M+FA-H	C11H20O2	41.9	11.4	-0.12595	32.7901	20.2194
8.48_397.2940m/z	397.294	8.48075	pos	10-F2-dihomo-IsoP	LMFA03110168	Lipids and lipid-like molecules	Fatty Acyls	Eicosanoids	M+H	C23H40O5	41.9	29.5	-2.06921	122.666	185.361
4.63_383.2593m/z	383.259	4.63295	pos	Apo-12'-violaxanthal	90326	Lipids and lipid-like molecules	Prenol lipids	Diterpenoids	M+H	C25H34O3	41.9	28.9	3.13464	9.64499	20.5494
1.47_281.0992m/z	281.099	1.47277	pos	Ascorbalamic acid	HMDB0029944	Organic acids and derivatives	Carboxylic acids and derivatives	Amino acids, peptides, and analogues	M+NH4	C9H13NO8	41.9	21	4.66855	46.9452	38.3558
1.29_461.1875m/z	461.188	1.2856	pos	Aspartyl-L-proline	HMDB0002335	Organic acids and derivatives	Carboxylic acids and derivatives	Amino acids, peptides, and analogues	2M+H	C9H14N2O5	41.9	12.6	-0.669159	124.882	42.1296
3.35_151.0400m/z	151.04	3.35437	neg	Herierin III	HMDB0038760	Organoheterocyclic compounds	Pyrans	Pyranones and derivatives	M-H2O-H	C8H10O4	41.9	17	-0.632565	21.5378	20.5582
3.02_517.3340m/z	517.334	3.02252	pos	IC202C	LMFA08020184	Lipids and lipid-like molecules	Fatty Acyls	Fatty amides	M+H	C23H44N6O7	41.9	15.6	-0.782882	26.7259	29.6612
2.02_243.1714m/z	243.171	2.02233	neg	Isoleucyl-Isoleucine	HMDB0028910	Organic acids and derivatives	Carboxylic acids and derivatives	Amino acids, peptides, and analogues	M-H	C12H24N2O3	41.9	18.7	-0.0490474	29.5707	24.5943
2.04_492.1256n	491.141	2.03635	neg	Oenin	47139	Unclassified	Unclassified	Unclassified	M-H2O-H, M-H	C23H24O12	41.9	24.7	-2.33509	8.24814	39.7798
6.39_534.3176m/z	534.318	6.38802	pos	PS(20:1(11Z)/0:0)	LMGP03050020	Lipids and lipid-like molecules	Glycerophospholipids	Glycerophosphoserines	M+H-H2O	C26H50NO9P	41.9	15.9	-2.54459	2569.69	3105.71
9.62_768.5527m/z	768.553	9.62453	pos	PS(P-20:0/17:2(9Z,12Z))	LMGP03030066	Lipids and lipid-like molecules	Glycerophospholipids	Glycerophosphoserines	M+H-H2O	C43H80NO9P	41.9	23.7	-1.40691	107.474	89.7638
7.44_291.2679m/z	291.268	7.43663	pos	Serratol	HMDB0039827	Lipids and lipid-like molecules	Prenol lipids	Diterpenoids	M+H	C20H34O	41.9	29.7	-1.00767	43.2963	38.2805
7.89_821.6843m/z	821.684	7.893	neg	Thyroxine	HMDB0000248	Organic acids and derivatives	Carboxylic acids and derivatives	Amino acids, peptides, and analogues	M+FA-H	C15H11I4NO4	41.9	15.9	-0.77916	5.44421	49.0395
9.29_176.1566n	353.321	9.29022	pos	(6E,8E)-4,6,8-Megastigmatriene	HMDB0035180	Hydrocarbons	Unsaturated hydrocarbons	Branched unsaturated hydrocarbons	2M+H, 2M+NH4, M+H	C13H20	41.8	18.5	0.823313	296.354	185.895
0.70_457.0276m/z	457.028	0.69945	neg	[2,6-dihydroxy-4-({[2,3,5-trihydroxy-6-(hydroxymethyl)oxan-4-yl]oxy}carbonyl)phenyl]oxidanesulfonic acid	HMDB0133150	Benzenoids	Benzene and substituted derivatives	Benzoic acids and derivatives	M+FA-H	C13H16O13S	41.8	25.7	-4.22182	83.0114	547.277
3.18_273.0432m/z	273.043	3.18108	neg	{[(2E)-2-methyl-3-phenylprop-2-en-1-yl]oxy}sulfonic acid	HMDB0133620	Benzenoids	Benzene and substituted derivatives	Unclassified	M+FA-H	C10H12O4S	41.8	18.2	-2.94624	4.36114	4.30373
7.93_383.3665m/z	383.367	7.92945	pos	24-methylene-cholestan-3beta-ol	LMST01030116	Lipids and lipid-like molecules	Sterol Lipids	Sterols	M+H-H2O	C28H48O	41.8	17.3	-1.70839	776.565	889.255
8.11_336.3252m/z	336.325	8.10643	pos	2-amino-14,16-dimethyloctadecan-3-ol	LMSP01080031	Lipids and lipid-like molecules	Sphingolipids	Sphingoid bases	M+Na	C20H43NO	41.8	31.2	4.83405	134.684	95.5613
1.06_262.1648m/z	262.165	1.05695	pos	3-hydroxyisovalerylcarnitine	LMFA07070041	Lipids and lipid-like molecules	Fatty Acyls	Fatty esters	M+H	C12H23NO5	41.8	13.7	-0.189165	335.85	613.621
6.21_293.2109m/z	293.211	6.21203	pos	9-OxoOTrE	45173	Unclassified	Unclassified	Unclassified	M+H	C18H28O3	41.8	21.8	-0.712511	42.8253	28.0222
0.60_292.1978m/z	292.198	0.6003	pos	Glutaminyllysine	HMDB0028802	Organic acids and derivatives	Carboxylic acids and derivatives	Amino acids, peptides, and analogues	M+NH4	C11H22N4O4	41.8	11.1	-0.347613	735.894	1685.67
2.87_570.2552m/z	570.255	2.87318	pos	N-lactoyl-Tryptophan	HMDB0062178	Organic acids and derivatives	Carboxylic acids and derivatives	Amino acids, peptides, and analogues	2M+NH4	C14H16N2O4	41.8	17	-1.20035	56.2629	15.1763
1.20_325.0433m/z	325.043	1.19693	pos	Pseudouridine 5'-phosphate	HMDB0001271	Organic oxygen compounds	Organooxygen compounds	Carbohydrates and carbohydrate conjugates	M+H	C9H13N2O9P	41.8	14.8	0.345325	218.302	174.547
9.89_136.1116m/z	136.112	9.88918	pos	psi-Pelletierine	HMDB0034580	Organoheterocyclic compounds	Piperidines	Piperidinones	M+H-H2O	C9H15NO	41.8	20.4	-3.2215	59.7969	37.7154
4.82_311.1863m/z	311.186	4.81848	neg	Tetranor 12-HETE	HMDB0060055	Lipids and lipid-like molecules	Fatty Acyls	Fatty acids and conjugates	M+FA-H	C16H26O3	41.8	12.7	-0.340084	27.8695	10.6873
3.49_133.1006m/z	133.101	3.4915	pos	(-)-Isopiperitenone	LMPR0102090009	Lipids and lipid-like molecules	Prenol lipids	Isoprenoids	M+H-H2O	C10H14O	41.7	20.9	-3.77206	8.4785	18.0827
0.82_118.0416n	136.075	0.82045	pos	3,5,7-Octatriyn-1-ol	HMDB0038998	Lipids and lipid-like molecules	Fatty Acyls	Fatty alcohols	M+H, M+NH4	C8H6O	41.7	12.4	-2.45971	985.644	645.453
1.73_232.1190m/z	232.119	1.72805	neg	7-oxo-8-amino-nonanoic acid	LMFA01060168	Lipids and lipid-like molecules	Fatty Acyls	Fatty Acids and Conjugates	M+FA-H	C9H17NO3	41.7	15.3	-0.475698	28.2861	69.5265
7.08_323.2221m/z	323.222	7.08305	neg	Gamma-Linolenic acid	HMDB0003073	Lipids and lipid-like molecules	Fatty Acyls	Lineolic acids and derivatives	M+FA-H	C18H30O2	41.7	21.2	-2.37738	35.4142	14.1017
2.97_529.3004m/z	529.3	2.97057	neg	Goshonoside F1	HMDB0038539	Lipids and lipid-like molecules	Prenol lipids	Terpene glycosides	M+FA-H	C26H44O8	41.7	17.4	-2.9005	34.1456	90.8874
2.58_346.0548m/z	346.055	2.57612	neg	N-Acetyl-glucosamine 1-phosphate	HMDB0001367	Organic oxygen compounds	Organooxygen compounds	Carbohydrates and carbohydrate conjugates	M+FA-H	C8H16NO9P	41.7	14.4	1.0623	21.076	14.7985
0.55_131.0824m/z	131.082	0.545417	neg	Ornithine	HMDB0000214	Organic acids and derivatives	Carboxylic acids and derivatives	Amino acids, peptides, and analogues	M-H	C5H12N2O2	41.7	11	-1.72389	1460.09	1124.36
7.74_884.5651m/z	884.565	7.73822	neg	PS(18:2(9Z,12Z)/22:2(13Z,16Z))	HMDB0112437	Lipids and lipid-like molecules	Glycerophospholipids	Glycerophosphoserines	M+FA-H	C46H82NO10P	41.7	27.3	-0.895521	134.383	103.385
1.91_270.1337m/z	270.134	1.90507	pos	(2E)-hexenedioylcarnitine	LMFA07070013	Lipids and lipid-like molecules	Fatty Acyls	Fatty esters	M+H-H2O	C13H21NO6	41.6	13.7	0.189066	6.00445	29.2315
6.37_595.5069m/z	595.507	6.37335	pos	35-aminobacteriohopane-30,31,32,33,34-pentol	LMPR04000009	Lipids and lipid-like molecules	Prenol lipids	Hopanoids	M+NH4	C35H63NO5	41.6	23.3	4.21637	1.63946	104.456
3.24_274.2015m/z	274.202	3.24033	pos	Allyl butyrate	HMDB0040591	Lipids and lipid-like molecules	Fatty Acyls	Fatty acid esters	2M+NH4	C7H12O2	41.6	9.87	0.93744	5.54504	28.9533
0.98_318.1305m/z	318.13	0.98145	pos	Aspartylglycosamine	HMDB0000489	Organic oxygen compounds	Organooxygen compounds	Carbohydrates and carbohydrate conjugates	M+H-H2O	C12H21N3O8	41.6	16.1	2.67535	1040.6	1395.74
1.09_203.1392m/z	203.139	1.08745	pos	Leu Ala	44685	Unclassified	Unclassified	Unclassified	M+H	C9H18N2O3	41.6	19.5	0.696144	17.7104	12.9982
8.02_777.5519m/z	777.552	8.02043	pos	MGDG(18:2(9Z,12Z)/18:3(9Z,12Z,15Z))	LMGL05010024	Lipids and lipid-like molecules	Glycerolipids	Glycosyldiradylglycerols	M+H	C45H76O10	41.6	20.1	0.948411	254.775	246.357
5.46_753.6251m/z	753.625	5.45983	neg	TG(10:0/19:0/i-12:0)	HMDB0071528	Lipids and lipid-like molecules	Glycerolipids	Triradylcglycerols	M+FA-H	C44H84O6	41.6	18.3	0.125689	150.039	77.9131
6.72_616.5428n	617.55	6.72017	pos	1-(10-methyl-hexadecanoyl-2-(8-[3]-ladderane-octanyl)-sn-glycerol	LMGL02070005	Lipids and lipid-like molecules	Glycerolipids	Diradylglycerols	M+H-H2O, M+H	C40H72O4	41.5	17.7	-0.371427	4349.35	2111.72
6.03_669.5652m/z	669.565	6.02553	pos	1-O-alpha-D-glucopyranosyl-(2-tetradecanoyloxy)-eicosan-1-ol	LMFA13010003	Lipids and lipid-like molecules	Fatty Acyls	Fatty acyl glycosides	M+H-H2O	C40H78O8	41.5	18.9	-1.76868	133.738	881.874
5.61_461.3259m/z	461.326	5.61388	neg	24,24-difluoro-1alpha,25-dihydroxy-26,27-dimethylvitamin D3 / 24,24-difluoro-1alpha,25-dihydroxy-26,27-dimethylcholecalciferol	LMST03020403	Lipids and lipid-like molecules	Sterol Lipids	Secosteroids	M-H2O-H	C29H46F2O3	41.5	35.3	4.58326	1.08304e-06	13.995
0.63_533.1717m/z	533.172	0.63025	neg	3-Fucosyllactose	HMDB0002094	Organic oxygen compounds	Organooxygen compounds	Carbohydrates and carbohydrate conjugates	M+FA-H	C18H32O15	41.5	15.1	-1.2419	2602.45	1296.33
2.87_189.0768m/z	189.077	2.87255	neg	4-Hydroxycyclohexylcarboxylic acid	HMDB0001988	Organic oxygen compounds	Organooxygen compounds	Alcohols and polyols	M+FA-H	C7H12O3	41.5	13.6	-0.645879	66.6334	67.706
7.18_293.2118m/z	293.212	7.18227	neg	5-pentyl-2-furannonanoic acid	HMDB0112102	Lipids and lipid-like molecules	Fatty Acyls	Fatty acids and conjugates	M-H	C18H30O3	41.5	12.3	-1.359	1120.54	620.086
1.13_374.1566m/z	374.157	1.13028	neg	AM2201 6-hydroxyindole metabolite	96610	Unclassified	Unclassified	Unclassified	M-H	C24H22FNO2	41.5	32.5	1.19065	43.1276	20.8334
7.42_701.6063m/z	701.606	7.42247	pos	DG(20:4(5Z,8Z,11Z,14Z)/22:0/0:0)[iso2]	4580	Unclassified	Unclassified	Unclassified	M+H	C45H80O5	41.5	17.6	-2.23746	7.99693	1149.65
6.01_816.6199m/z	816.62	6.00718	neg	GlcCer(d14:1(4E)/24:0(2OH))	LMSP0501AA68	Lipids and lipid-like molecules	Sphingolipids	Neutral glycosphingolipids	M+FA-H	C44H85NO9	41.5	13.2	-0.938309	137.801	3272.84
6.83_798.6799m/z	798.68	6.834	pos	GlcCer(d18:1/23:0)	LMSP0501AA32	Lipids and lipid-like molecules	Sphingolipids	Neutral glycosphingolipids	M+H	C47H91NO8	41.5	19.2	-2.35009	0.390872	824.118
4.35_618.3047m/z	618.305	4.34562	pos	Glycylserylprolylmethionylphenylalanylvalinamide	HMDB0033242	Organic acids and derivatives	Carboxylic acids and derivatives	Amino acids, peptides, and analogues	M+H-H2O	C29H45N7O7S	41.5	28.9	-3.42245	119.067	71.9133
1.07_501.1572m/z	501.157	1.07212	pos	Kelampayoside A	HMDB0038714	Organic oxygen compounds	Organooxygen compounds	Carbohydrates and carbohydrate conjugates	M+Na	C20H30O13	41.5	20	-1.3751	36.6076	62.2848
8.01_524.3702m/z	524.37	8.00632	pos	LysoPC(0:0/18:0)	61991	Lipids and lipid-like molecules	Glycerophospholipids	Glycerophosphocholines	M+H	C26H54NO7P	41.5	29.4	-1.60929	157.765	222.915
3.88_168.1029m/z	168.103	3.87927	neg	N-Heptanoylglycine	HMDB0013010	Organic acids and derivatives	Carboxylic acids and derivatives	Amino acids, peptides, and analogues	M-H2O-H	C9H17NO3	41.5	13	-0.385195	24.1492	30.4061
2.26_330.2384m/z	330.238	2.26305	pos	Oseltamivir	HMDB0014343	Organic acids and derivatives	Carboxylic acids and derivatives	Amino acids, peptides, and analogues	M+NH4	C16H28N2O4	41.5	19.3	-1.19103	32.163	17.1023
13.85_759.5772n	782.566	13.8465	pos	PE(17:1(9Z)/20:0)	LMGP02010579	Lipids and lipid-like molecules	Glycerophospholipids	Glycerophosphoethanolamines	M+Na, M+K, M+H	C42H82NO8P	41.5	15.8	-0.790737	129106	128414
6.66_793.5620m/z	793.562	6.66285	pos	PI(O-18:0/15:0)	LMGP06020023	Lipids and lipid-like molecules	Glycerophospholipids	Glycerophosphoinositols	M+H-H2O	C42H83O12P	41.5	38.2	3.75642	446.455	472.447
3.07_478.2207m/z	478.221	3.06585	pos	Pondaplin	HMDB0033184	Organic oxygen compounds	Organooxygen compounds	Ethers	2M+NH4	C14H14O3	41.5	14.8	-3.79063	1.34873	23.6761
0.91_218.1386m/z	218.139	0.90845	pos	(1R,2R,3S,1'R)-Nepetalinic acid	HMDB0034971	Lipids and lipid-like molecules	Prenol lipids	Monoterpenoids	M+NH4	C10H16O4	41.4	12.3	-0.223159	1595.29	1321.33
4.40_489.2850m/z	489.285	4.40458	neg	1,25-Dihydroxyvitamin D3-26,23-lactone	HMDB0000969	Lipids and lipid-like molecules	Steroids and steroid derivatives	Vitamin D and derivatives	M+FA-H	C27H40O5	41.4	18.4	-1.68545	12.5445	0.527237
5.63_374.3168n	357.313	5.63422	pos	12,14-Pentacosadiynoic acid	LMFA01030745	Lipids and lipid-like molecules	Fatty Acyls	Fatty Acids and Conjugates	M+H-H2O, M+NH4	C25H42O2	41.4	18.8	-4.58614	24.1801	66.6432
5.21_326.2093n	327.217	5.20975	pos	16-D1t-PhytoP	LMFA02030035	Lipids and lipid-like molecules	Fatty Acyls	Octadecanoids	M+H, M+K, M+Na, M+NH4, M+H-H2O	C18H30O5	41.4	13.8	-0.109891	304.773	143.328
4.59_483.4191m/z	483.419	4.58943	pos	1alpha,25-dihydroxy-26,27-dipropylvitamin D3 / 1alpha,25-dihydroxy-26,27-dipropylcholecalciferol	LMST03020531	Lipids and lipid-like molecules	Sterol Lipids	Secosteroids	M+H-H2O	C33H56O3	41.4	11	-1.03492	14.9801	100.369
3.52_244.0938m/z	244.094	3.52017	pos	Asparaginyl-Glutamic acid	HMDB0028730	Organic acids and derivatives	Carboxylic acids and derivatives	Amino acids, peptides, and analogues	M+H-H2O	C9H15N3O6	41.4	25.2	3.70424	19.3613	19.6212
5.35_607.5291m/z	607.529	5.35473	pos	DG(17:2(9Z,12Z)/18:0/0:0)[iso2]	4337	Unclassified	Unclassified	Unclassified	M+H	C38H70O5	41.4	14.1	-0.820848	128.368	382.959
1.04_148.0389m/z	148.039	1.04178	pos	Isatin	68870	Organoheterocyclic compounds	Indoles and derivatives	Indolines	M+H	C8H5NO2	41.4	18.8	-2.47667	1.08304e-06	30.9817
8.88_279.2328m/z	279.233	8.88195	neg	Linoleic acid	HMDB0000673	Lipids and lipid-like molecules	Fatty Acyls	Lineolic acids and derivatives	M-H	C18H32O2	41.4	8.46	-0.641849	4878.76	4233.65
7.35_400.3051m/z	400.305	7.35115	pos	Misoprostol	HMDB0015064	Lipids and lipid-like molecules	Fatty Acyls	Eicosanoids	M+NH4	C22H38O5	41.4	21.3	-1.65683	26.586	20.1611
2.60_329.0776m/z	329.078	2.6042	neg	Noradrenochrome	HMDB0013030	Organoheterocyclic compounds	Indoles and derivatives	Unclassified	2M-H	C8H7NO3	41.4	10.2	-0.991261	1.08304e-06	20.1712
0.61_117.0786n	118.086	0.614633	pos	Norvaline	HMDB0013716	Organic acids and derivatives	Carboxylic acids and derivatives	Amino acids, peptides, and analogues	M+H, 2M+H	C5H11NO2	41.4	11.5	-3.05297	3988.25	13557.5
13.83_767.5501n	785.582	13.8317	pos	PE-NMe2(16:0/20:4(5Z,8Z,11Z,14Z))[S]	40717	Unclassified	Unclassified	Unclassified	M+H-H2O, M+H, M+NH4	C43H78NO8P	41.4	17.1	4.74225	10049.7	4614.05
1.40_279.0772m/z	279.077	1.40093	pos	Phenytoin methylcatechol	HMDB0060867	Organoheterocyclic compounds	Azolidines	Imidazolidines	M+H-H2O	C16H12N2O4	41.4	27.3	2.60298	9.17296	9.92253
7.78_831.6576m/z	831.658	7.78047	neg	SM(d18:0/22:1(13Z))	HMDB0012092	Lipids and lipid-like molecules	Sphingolipids	Phosphosphingolipids	M+FA-H	C45H91N2O6P	41.4	37.2	-2.59128	140.619	292.769
6.50_426.3855n	409.382	6.50452	pos	α-amyrin	34475	Unclassified	Unclassified	Unclassified	M+H-H2O, M+H, 2M+H	C30H50O	41.4	16.7	-1.58855	5176.61	4527.22
4.83_158.1537m/z	158.154	4.83493	pos	2,4-Nonadien-1-ol	HMDB0034845	Lipids and lipid-like molecules	Fatty Acyls	Fatty alcohols	M+NH4	C9H16O	41.3	9.78	-2.06208	215.215	162.478
0.76_220.1177m/z	220.118	0.760633	pos	3-(1-Hydroxymethyl-1-propenyl)pentanedioic acid	HMDB0033092	Lipids and lipid-like molecules	Fatty Acyls	Fatty acids and conjugates	M+NH4	C9H14O5	41.3	13	-1.05645	310.433	69.6825
2.12_345.0405m/z	345.041	2.12035	neg	3,3'-Bisjuglone	HMDB0033936	Benzenoids	Naphthalenes	Naphthoquinones	M-H	C20H10O6	41.3	10.8	0.208334	43.7736	40.9838
3.50_285.0434m/z	285.043	3.4996	neg	5-(3-methoxyphenyl)-4-(sulfooxy)pentanoic acid	HMDB0127785	Lipids and lipid-like molecules	Fatty Acyls	Fatty acids and conjugates	M-H2O-H	C12H16O7S	41.3	14.5	-1.56032	3.24929	14.6013
1.37_252.0724m/z	252.072	1.37193	pos	Acetyl citrate	HMDB0059808	Organic acids and derivatives	Carboxylic acids and derivatives	Tetracarboxylic acids and derivatives	M+NH4	C8H10O8	41.3	19.2	4.1555	97.9185	115.167
2.70_506.2967m/z	506.297	2.70287	pos	alpha-Ionol O-[arabinosyl-(1->6)-glucoside]	HMDB0038732	Unclassified	Unclassified	Unclassified	M+NH4	C24H40O10	41.3	19.3	1.56818	35.5058	13.9731
9.18_481.3304m/z	481.33	9.17897	neg	Ganoderal A	HMDB0035983	Lipids and lipid-like molecules	Prenol lipids	Triterpenoids	M+FA-H	C30H44O2	41.3	32.7	-4.46582	26.0678	37.6476
6.79_273.1488m/z	273.149	6.79133	pos	Laurenobiolide	HMDB0036771	Lipids and lipid-like molecules	Prenol lipids	Terpene lactones	M+H-H2O	C17H22O4	41.3	25.2	0.896708	2.95397	109.942
2.26_235.1796m/z	235.18	2.26305	pos	Lidocaine	HMDB0014426	Benzenoids	Benzene and substituted derivatives	Xylenes	M+H	C14H22N2O	41.3	16.1	-3.94959	8.89423	12.8262
2.28_357.1582n	375.191	2.27872	pos	N-[2-(3,4-dimethoxyphenyl)ethyl]-3-(3-hydroxy-4-methoxyphenyl)prop-2-enimidic acid	HMDB0135470	Benzenoids	Phenols	Methoxyphenols	M+H, M+NH4	C20H23NO5	41.3	10.5	1.57808	9.84021	422.15
7.85_784.4761m/z	784.476	7.85092	neg	PS(P-16:0/18:4(6Z,9Z,12Z,15Z))	LMGP03030015	Lipids and lipid-like molecules	Glycerophospholipids	Glycerophosphoserines	M+FA-H	C40H70NO9P	41.3	19.7	-1.30476	139.505	137.815
3.57_475.3049m/z	475.305	3.57365	pos	Pubescenol	HMDB0030085	Lipids and lipid-like molecules	Steroids and steroid derivatives	Steroid lactones	M+H	C28H42O6	41.3	13.3	-1.13946	40.5234	7.82739
1.01_408.1073m/z	408.107	1.01178	pos	S-Succinylglutathione	65921	Unclassified	Unclassified	Unclassified	M+H	C14H21N3O9S	41.3	15	0.422926	1292.14	766.388
2.79_419.2188m/z	419.219	2.7932	pos	(9S,10S)-10-hydroxy-9-(phosphonooxy)octadecanoate	HMDB0059632	Lipids and lipid-like molecules	Fatty Acyls	Fatty acids and conjugates	M+Na	C18H37O7P	41.2	23.7	4.69296	2.2176	20.4914
7.93_381.3508m/z	381.351	7.92945	pos	4,6,8-Trimethyl-2E,4E,6E,8E-undecatetraene	LMFA11000056	Lipids and lipid-like molecules	Fatty Acyls	Hydrocarbons	2M+H	C14H22	41.2	15.7	-2.02373	617.71	653.207
0.51_70.0649m/z	70.0649	0.509633	pos	4-Aminobutyraldehyde	HMDB0001080	Organic oxygen compounds	Organooxygen compounds	Carbonyl compounds	M+H-H2O	C4H9NO	41.2	11.7	-2.6979	108.017	85.9382
5.66_195.1391m/z	195.139	5.65648	neg	4-Methyl-2-pentenal	HMDB0031196	Organic oxygen compounds	Organooxygen compounds	Carbonyl compounds	2M-H	C6H10O	41.2	7.37	0.151698	26.941	30.7561
6.18_258.2792m/z	258.279	6.18287	pos	9-hexadecen-1-ol	LMFA05000030	Lipids and lipid-like molecules	Fatty Acyls	Fatty alcohols	M+NH4	C16H32O	41.2	9	0.268874	53.1028	43.8259
4.26_343.2120m/z	343.212	4.2627	neg	9-hydroxy-5Z-nonenoic acid	LMFA01050232	Lipids and lipid-like molecules	Fatty Acyls	Fatty Acids and Conjugates	2M-H	C9H16O3	41.2	9.46	-1.68533	11.7656	1.91893
3.05_359.1240m/z	359.124	3.05473	neg	Dityrosine	HMDB0006045	Lignans, neolignans and related compounds	Unclassified	Unclassified	M-H	C18H20N2O6	41.2	16.7	-2.48998	24.5297	30.4177
9.04_371.1007m/z	371.101	9.03543	pos	Eszopiclone	HMDB0014546	Organoheterocyclic compounds	Pyrrolopyrazines	Cyclopyrrolones	M+H-H2O	C17H17ClN6O3	41.2	48.2	-2.69599	42.2646	58.5103
3.46_287.0714m/z	287.071	3.4576	neg	gamma-Glutamyl-S-(1-propenyl)cysteine sulfoxide	HMDB0031870	Organic acids and derivatives	Carboxylic acids and derivatives	Amino acids, peptides, and analogues	M-H2O-H	C11H18N2O6S	41.2	17.1	2.3296	83.9477	76.3656
2.78_551.2412m/z	551.241	2.77803	pos	Ganosporelactone A	HMDB0036406	Lipids and lipid-like molecules	Steroids and steroid derivatives	Steroid lactones	M+K	C30H40O7	41.2	23.8	1.25016	15.4363	2.75001
3.92_163.1477m/z	163.148	3.91632	pos	Homodihydrojasmone	HMDB0031181	Organic oxygen compounds	Organooxygen compounds	Carbonyl compounds	M+H-H2O	C12H20O	41.2	11.5	-2.29568	5.62675	7.04406
1.49_364.1974m/z	364.197	1.4871	pos	Isopentenyladenine-9-N-glucoside	62882	Unclassified	Unclassified	Unclassified	M+H	C17H25N5O4	41.2	19.3	-1.47517	52.9687	38.6568
4.42_429.1566m/z	429.157	4.41882	neg	Kanzonol N	HMDB0041100	Phenylpropanoids and polyketides	Isoflavonoids	O-methylated isoflavonoids	M+FA-H	C22H24O6	41.2	27.5	2.79724	32.1803	19.3892
2.00_422.1733n	423.179	1.99623	pos	Lupinisol A	LMPK12050198	Lipids and lipid-like molecules	Polyketides	Flavonoids	M+H-H2O, M+H	C25H26O6	41.2	16.7	0.752272	219.128	351.298
7.42_792.5864n	775.583	7.42247	pos	PG(15:0/22:0)	78981	Unclassified	Unclassified	Unclassified	M+H-H2O, M+H	C43H85O10P	41.2	19.6	-2.09223	11.524	1193.59
8.49_857.6736m/z	857.674	8.48793	neg	SM(d18:1/24:1(15Z))	HMDB0012107	Lipids and lipid-like molecules	Sphingolipids	Phosphosphingolipids	M+FA-H	C47H93N2O6P	41.2	28.4	-2.06846	123.922	321.394
1.13_232.1424n	233.149	1.13445	pos	Threoninyl-Isoleucine	HMDB0029064	Organic acids and derivatives	Carboxylic acids and derivatives	Amino acids, peptides, and analogues	M+H-H2O, M+H	C10H20N2O4	41.2	14.2	0.23397	41.1316	59.803
2.96_292.1654m/z	292.165	2.96302	pos	Tyrosyl-Lysine	HMDB0029110	Organic acids and derivatives	Carboxylic acids and derivatives	Amino acids, peptides, and analogues	M+H-H2O	C15H23N3O4	41.2	8.72	-0.492804	92.2992	49.6485
5.84_313.2374m/z	313.237	5.83638	neg	(±)12,13-DiHOME	45199	Unclassified	Unclassified	Unclassified	M-H	C18H34O4	41.1	19.2	-3.31979	93.4191	45.3208
3.14_513.3048m/z	513.305	3.139	neg	(6RS)-6,19-epidioxy-24,24-difluoro-25-hydroxy-6,19-dihydrovitamin D3 / (6RS)-6,19-epidioxy-24,24-difluoro-25-hydroxy-6,19-dihydrocholecalciferol	LMST03020146	Lipids and lipid-like molecules	Sterol Lipids	Secosteroids	M+FA-H	C27H42F2O4	41.1	17.6	3.20243	15.2895	14.0234
5.35_573.4361m/z	573.436	5.34753	neg	1-(O-alpha-D-glucopyranosyl)-3-keto-(1,25R)-hexacosanediol	LMFA13010020	Lipids and lipid-like molecules	Fatty Acyls	Fatty acyl glycosides	M-H	C32H62O8	41.1	23.3	-1.91852	45.1243	4.21269
6.31_645.5589m/z	645.559	6.31468	pos	16:3 Stigmasteryl ester	LMST01020063	Lipids and lipid-like molecules	Sterol Lipids	Sterols	M+H	C45H72O2	41.1	18	-2.49554	161.479	6189.27
5.98_597.3356m/z	597.336	5.9797	neg	2-(3-carboxy-3-(trimethylammonio)propyl)-L-histidine	HMDB0059617	Organic acids and derivatives	Carboxylic acids and derivatives	Amino acids, peptides, and analogues	2M-H	C13H23N4O4+	41.1	9.8	-1.57765	15.5661	6.1392
5.52_620.5155n	603.512	5.51657	pos	CE(5M5)	HMDB0112215	Lipids and lipid-like molecules	Steroids and steroid derivatives	Steroid esters	M+H-H2O, M+H	C42H68O3	41.1	8.63	-2.19935	1964.29	10783.9
4.78_327.2171m/z	327.217	4.77592	neg	Corchorifatty acid F	HMDB0035919	Lipids and lipid-like molecules	Fatty Acyls	Lineolic acids and derivatives	M-H	C18H32O5	41.1	18	-1.79452	37.5199	23.5098
9.29_747.6147m/z	747.615	9.28892	neg	DG(18:2(9Z,12Z)/24:1(15Z)/0:0)	HMDB0007268	Lipids and lipid-like molecules	Glycerolipids	Diradylglycerols	M+FA-H	C45H82O5	41.1	21.2	0.366115	287.922	269.625
1.46_435.1432m/z	435.143	1.45843	pos	Dihydroamorphigenin	LMPK12060013	Lipids and lipid-like molecules	Polyketides	Flavonoids	M+Na	C23H24O7	41.1	20.1	4.22637	83.4161	6.92631
2.43_375.1296m/z	375.13	2.42988	pos	Gardoside	71465	Unclassified	Unclassified	Unclassified	M+H	C16H22O10	41.1	15.9	2.78198	1.24913	16.4305
2.52_480.1641m/z	480.164	2.52055	pos	Idarubicin	HMDB0015308	Phenylpropanoids and polyketides	Anthracyclines	Unclassified	M+H-H2O	C26H27NO9	41.1	24.1	-2.42874	83.5953	4.99883
7.93_421.3823m/z	421.382	7.92945	pos	Ophirasterol	LMST01050011	Lipids and lipid-like molecules	Sterol Lipids	Sterols	M+H-H2O	C31H50O	41.1	16.4	-1.3887	4754.95	4961.68
6.00_413.3771m/z	413.377	5.99603	pos	stigmasta-5,7-dien-3β-ol	41766	Unclassified	Unclassified	Unclassified	M+H	C29H48O	41.1	19	-1.57487	18.0173	605.124
8.83_403.2311m/z	403.231	8.83423	pos	(alpha-keto-dimethyl-delta-N,N-Dimethylguanidynol) valeric acid	HMDB0240212	Organic acids and derivatives	Keto acids and derivatives	Short-chain keto acids and derivatives	2M+H	C8H15N3O3	41	18.4	2.82469	38.5417	29.9736
5.33_601.4671m/z	601.467	5.33315	neg	1-(O-alpha-D-glucopyranosyl)-(1,3R,25S,27R)-octacosanetetrol	LMFA13010014	Lipids and lipid-like molecules	Fatty Acyls	Fatty acyl glycosides	M-H2O-H	C34H68O9	41	12.2	-2.23159	256.305	138.482
7.12_624.3292m/z	624.329	7.12182	pos	alpha-noroxycodol	HMDB0061074	Benzenoids	Phenanthrenes and derivatives	Unclassified	2M+NH4	C17H21NO4	41	13.3	2.0352	50.6393	29.0983
7.21_415.3887m/z	415.389	7.20782	pos	Behenoylglycine	HMDB0013219	Organic acids and derivatives	Carboxylic acids and derivatives	Amino acids, peptides, and analogues	M+NH4	C24H47NO3	41	13.4	-1.69757	15.4149	4.46146
1.94_171.0772m/z	171.077	1.93828	neg	Diaminopimelic acid	HMDB0001370	Organic acids and derivatives	Carboxylic acids and derivatives	Amino acids, peptides, and analogues	M-H2O-H	C7H14N2O4	41	15.7	-1.5786	24.9365	14.8084
1.91_293.1142m/z	293.114	1.9103	neg	gamma-Glutamylphenylalanine	HMDB0000594	Organic acids and derivatives	Carboxylic acids and derivatives	Amino acids, peptides, and analogues	M-H	C14H18N2O5	41	17.7	-0.335068	34.9339	11.8966
6.65_325.2901m/z	325.29	6.6485	pos	Pregeijerene	HMDB0036759	Hydrocarbons	Unsaturated hydrocarbons	Branched unsaturated hydrocarbons	2M+H	C12H18	41	17.3	3.3588	554.57	380.758
1.29_409.0192m/z	409.019	1.2856	pos	(-)-Epigallocatechin sulfate	HMDB0012468	Organic acids and derivatives	Hydroxy acids and derivatives	Beta hydroxy acids and derivatives	M+Na	C15H14O10S	40.9	25.3	-2.11181	511.977	563.763
6.18_660.4390m/z	660.439	6.18287	pos	1-(2-methoxy-20Z-heptacosenyl)-sn-glycero-3-phosphoethanolamine	LMGP02060034	Lipids and lipid-like molecules	Glycerophospholipids	Glycerophosphoethanolamines	M+K	C33H68NO7P	40.9	14.1	4.07975	42.3441	52.9524
5.31_351.2675m/z	351.267	5.31107	pos	20-fluoro-9Z-eicosenoic acid	LMFA01090052	Lipids and lipid-like molecules	Fatty Acyls	Fatty Acids and Conjugates	M+Na	C20H37FO2	40.9	10.9	1.57611	2.05002	18.9423
6.86_618.2122m/z	618.212	6.86127	neg	2-amino-4-({1-[(carboxymethyl)-C-hydroxycarbonimidoyl]-2-[(2-{3,5-dihydroxy-4-[(1E)-3-methylbut-1-en-1-yl]phenyl}-2-hydroxy-1-(4-hydroxyphenyl)ethyl)sulfanyl]ethyl}-C-hydroxycarbonimidoyl)butanoic acid	HMDB0129016	Organic acids and derivatives	Carboxylic acids and derivatives	Amino acids, peptides, and analogues	M-H	C29H37N3O10S	40.9	22.1	-0.778449	112.788	68.5209
2.32_466.1269m/z	466.127	2.31923	neg	2-amino-4-({1-[(carboxymethyl)-C-hydroxycarbonimidoyl]-2-{[1-(2-hydroxy-4-methoxyphenyl)-3-oxopropyl]sulfanyl}ethyl}-C-hydroxycarbonimidoyl)butanoic acid	HMDB0135668	Organic acids and derivatives	Carboxylic acids and derivatives	Amino acids, peptides, and analogues	M-H2O-H	C20H27N3O9S	40.9	22.7	-4.25524	15.2912	10.1807
1.56_187.0964m/z	187.096	1.55925	pos	2-hydroxy-7-methyl-Octanedioic acid	LMFA01170136	Lipids and lipid-like molecules	Fatty Acyls	Fatty Acids and Conjugates	M+H-H2O	C9H16O5	40.9	13.4	-0.399599	50.0172	6.03642
0.92_539.1288m/z	539.129	0.919567	neg	3-(Cystein-S-yl)acetaminophen	HMDB0240217	Organic acids and derivatives	Carboxylic acids and derivatives	Amino acids, peptides, and analogues	2M-H	C11H14N2O4S	40.9	15.2	2.22887	3783.61	3934.18
1.03_472.1595n	511.132	1.02678	pos	b-D-fructosyl-a-D-(6-O-(E))-feruloylglucoside	HMDB0029281	Phenylpropanoids and polyketides	Cinnamic acids and derivatives	Cinnamic acid esters	M+H-H2O, M+K	C21H28O12	40.9	14.8	3.04089	15.7526	341.192
1.97_145.0140m/z	145.014	1.96632	neg	Oxoglutaric acid	HMDB0000208	Organic acids and derivatives	Keto acids and derivatives	Gamma-keto acids and derivatives	M-H	C5H6O5	40.9	13.2	-1.87653	187.6	147.574
5.25_386.1726n	387.18	5.25375	pos	Porson	HMDB0030810	Phenylpropanoids and polyketides	Diarylheptanoids	Cyclic diarylheptanoids	M+H, M+NH4, M+Na, M+K, 2M+NH4, M+H-H2O	C22H26O6	40.9	6.67	-0.847088	2549.51	2391.21
7.49_676.4524m/z	676.452	7.4933	pos	PS(14:0/15:0)	HMDB0112273	Lipids and lipid-like molecules	Glycerophospholipids	Glycerophosphoserines	M+H-H2O	C35H68NO10P	40.9	21.2	-3.50468	402.686	217.559
5.54_293.2119m/z	293.212	5.5436	neg	Sterol	HMDB0060512	Lipids and lipid-like molecules	Steroids and steroid derivatives	Hydroxysteroids	M+FA-H	C17H28O	40.9	10.4	-1.15383	12.5901	4.81276
0.88_191.0790n	383.166	0.879117	pos	2-amino-2,3,7-trideoxy-D-lyxo-hept-6-ulosonic acid	LMFA01050473	Lipids and lipid-like molecules	Fatty Acyls	Fatty Acids and Conjugates	M+H-H2O, 2M+H	C7H13NO5	40.8	7.47	-1.91138	412.733	359.319
7.14_374.2899m/z	374.29	7.13615	pos	3-hydroxytridecanoyl carnitine	HMDB0061639	Lipids and lipid-like molecules	Fatty Acyls	Fatty acid esters	M+H	C20H39NO5	40.8	12.5	-0.505588	42.7405	57.2317
2.40_245.1029m/z	245.103	2.40325	neg	5-Pentyltetrahydro-2-oxo-3-furancarboxylic acid	HMDB0030989	Organoheterocyclic compounds	Lactones	Gamma butyrolactones	M+FA-H	C10H16O4	40.8	16.1	-0.747959	6.08493	16.7512
5.37_161.0959m/z	161.096	5.3694	pos	5-Phenylvaleric acid	HMDB0002043	Lipids and lipid-like molecules	Fatty Acyls	Fatty acids and conjugates	M+H-H2O	C11H14O2	40.8	13.4	-1.10377	7.82751	4.50092
1.74_259.1298m/z	259.13	1.74205	neg	gamma-Glutamylisoleucine	HMDB0011170	Organic acids and derivatives	Carboxylic acids and derivatives	Amino acids, peptides, and analogues	M-H	C11H20N2O5	40.8	15.9	-0.707943	51.2428	21.4725
1.77_277.1226m/z	277.123	1.77012	neg	Pantetheine	HMDB0003426	Organic acids and derivatives	Carboxylic acids and derivatives	Amino acids, peptides, and analogues	M-H	C11H22N2O4S	40.8	10.2	-0.516597	97.9452	49.0965
13.85_738.5077m/z	738.508	13.8512	neg	PE(18:1(11Z)/18:3(6Z,9Z,12Z))	HMDB0009028	Lipids and lipid-like molecules	Glycerophospholipids	Glycerophosphoethanolamines	M-H	C41H74NO8P	40.8	9.71	-0.266534	5411.62	1510.53
7.93_489.4448m/z	489.445	7.92945	pos	Penta-unsaturated monocyclic botrycoccane	LMPR0106030002	Lipids and lipid-like molecules	Prenol lipids	Isoprenoids	M+Na	C34H58	40.8	17.8	3.68046	7022.02	7550.61
2.22_387.1908m/z	387.191	2.21622	pos	Romucosine D	HMDB0036765	Alkaloids and derivatives	Aporphines	Unclassified	M+NH4	C21H23NO5	40.8	27.6	-1.79522	3.19134	56.4688
1.99_421.1638m/z	421.164	1.99428	neg	Sophoraflavanone D	LMPK12140473	Lipids and lipid-like molecules	Polyketides	Flavonoids	M-H2O-H	C25H28O7	40.8	18.1	-4.33497	278.53	426.24
9.30_204.1877n	409.382	9.30438	pos	(1E,6Z)-gamma-humulene	LMPR0103110003	Lipids and lipid-like molecules	Prenol lipids	Isoprenoids	M+H, 2M+H	C15H24	40.7	5.23	-0.293598	159.588	111.988
4.91_428.3288n	429.336	4.9071	pos	(24R)-24,25-dihydroxyvitamin D2 / (24R)-24,25-dihydroxyergocalciferol	LMST03010048	Lipids and lipid-like molecules	Sterol Lipids	Secosteroids	M+H-H2O, M+H	C28H44O3	40.7	11.8	-0.499296	44.9933	14.9139
3.14_511.2897m/z	511.29	3.139	neg	(S)-Nerolidol 3-O-[a-L-rhamnopyranosyl-(1->2)-b-D-glucopyranoside]	HMDB0040844	Lipids and lipid-like molecules	Fatty Acyls	Fatty acyl glycosides	M-H2O-H	C27H46O10	40.7	19.3	-2.87778	11.0075	42.8046
0.97_263.1235m/z	263.123	0.96695	pos	3-Hydroxy-L-proline	HMDB0002113	Organic acids and derivatives	Carboxylic acids and derivatives	Amino acids, peptides, and analogues	2M+H	C5H9NO3	40.7	11.3	-1.16965	23.8185	9.50543
7.93_519.4907m/z	519.491	7.92945	pos	3Z,6Z,9Z-Octadecatriene	LMFA11000167	Lipids and lipid-like molecules	Fatty Acyls	Hydrocarbons	2M+Na	C18H32	40.7	10.1	1.41426	1438.48	1395.79
2.66_317.1200m/z	317.12	2.6572	pos	8-Hydroxyguanosine	HMDB0002044	Nucleosides, nucleotides, and analogues	Purine nucleosides	Unclassified	M+NH4	C10H13N5O6	40.7	13	-1.4708	15.8289	17.633
4.27_249.1487m/z	249.149	4.26745	pos	Artemin	HMDB0034696	Lipids and lipid-like molecules	Prenol lipids	Terpene lactones	M+H-H2O	C15H22O4	40.7	11.9	0.573049	15.4387	5.52466
15.44_273.0014m/z	273.001	15.4433	neg	D-Glucuronic acid 1-phosphate	HMDB0003976	Organic oxygen compounds	Organooxygen compounds	Carbohydrates and carbohydrate conjugates	M-H	C6H11O10P	40.7	7.93	-1.00997	2813.91	3766.68
1.01_233.1495m/z	233.15	1.01178	pos	Isoleucyl-Threonine	85822	Organic acids and derivatives	Carboxylic acids and derivatives	Amino acids, peptides, and analogues	M+H	C10H20N2O4	40.7	15.6	-0.21666	13.533	26.1647
2.12_375.0868m/z	375.087	2.12035	neg	Isoplumbagin	HMDB0035291	Benzenoids	Naphthalenes	Naphthoquinones	2M-H	C11H8O3	40.7	7.92	-1.68237	69.9673	143.178
11.04_355.2841m/z	355.284	11.0356	pos	MG(18:2(9Z,12Z)/0:0/0:0)[rac]	4252	Unclassified	Unclassified	Unclassified	M+H	C21H38O4	40.7	9.9	-0.470303	112.702	75.9393
2.48_159.0298m/z	159.03	2.47838	neg	Oxoadipic acid	322	Organic acids and derivatives	Keto acids and derivatives	Medium-chain keto acids and derivatives	M-H	C6H8O5	40.7	11.7	-0.482035	60.8677	57.7544
4.73_619.5426m/z	619.543	4.73443	pos	(9Me,4E,8E,10E-d19:3)sphingosine	LMSP01080014	Lipids and lipid-like molecules	Sphingolipids	Sphingoid bases	2M+H	C19H35NO2	40.6	9.83	2.79078	0.243897	5.37959
3.96_383.2575m/z	383.257	3.95997	pos	1alpha,23-dihydroxy-24,25,26,27-tetranorvitamin D3 / 1alpha,23-dihydroxy-24,25,26,27-tetranorcholecalciferol	LMST03020020	Lipids and lipid-like molecules	Sterol Lipids	Secosteroids	M+Na	C23H36O3	40.6	18.1	4.97623	12.0231	5.94641
5.18_281.1714m/z	281.171	5.18058	pos	2-Hydroxypropyl 2-isopropyl-5-methylcyclohexyl carbonate	HMDB0059946	Lipids and lipid-like molecules	Prenol lipids	Monoterpenoids	M+Na	C14H26O4	40.6	18.9	-3.67187	8.14778	19.8986
4.08_526.4378n	509.435	4.07713	pos	32,35-anhydrobacteriohopan-11-ene-tetrol	LMPR04000023	Lipids and lipid-like molecules	Prenol lipids	Hopanoids	M+H-H2O, M+H	C35H58O3	40.6	8.16	-1.52169	32.7616	35.5917
2.08_217.1080m/z	217.108	2.07845	neg	3-caproyl propionic acid	LMFA01060023	Lipids and lipid-like molecules	Fatty Acyls	Fatty Acids and Conjugates	M+FA-H	C9H16O3	40.6	8.98	-0.590938	2.61649	22.2356
3.96_283.1547m/z	283.155	3.96432	neg	7-oxo-11E,13-Tetradecadienoic acid	LMFA01060185	Lipids and lipid-like molecules	Fatty Acyls	Fatty Acids and Conjugates	M+FA-H	C14H22O3	40.6	14.4	-1.87371	25.1037	7.45127
4.42_330.2406n	348.274	4.41828	pos	9,10,18-TriHOME(12)	LMFA02000222	Lipids and lipid-like molecules	Fatty Acyls	Octadecanoids	M+NH4, M+Na, M+H-H2O	C18H34O5	40.6	5.86	-0.0902807	186.447	141.212
4.12_269.1756m/z	269.176	4.12197	neg	Alepric acid	LMFA01030191	Lipids and lipid-like molecules	Fatty Acyls	Fatty Acids and Conjugates	M+FA-H	C14H24O2	40.6	6.39	-1.19962	22.1751	14.1484
3.61_202.1204n	185.117	3.61315	pos	Heptylmalonic acid	HMDB0059719	Lipids and lipid-like molecules	Fatty Acyls	Fatty acids and conjugates	M+H-H2O, M+H	C10H18O4	40.6	6.46	-0.492001	44.6432	21.4089
1.01_410.1216m/z	410.122	1.01178	pos	Hosloppin	LMPK12110186	Lipids and lipid-like molecules	Polyketides	Flavonoids	M+NH4	C22H16O7	40.6	16.8	-4.58397	484.272	352.561
7.64_634.4503m/z	634.45	7.63662	pos	Nonoxynol-9	HMDB0015680	Organic oxygen compounds	Organooxygen compounds	Ethers	M+NH4	C33H60O10	40.6	17.3	-3.49463	699.144	76.0699
6.00_808.5491m/z	808.549	6.00122	pos	PS(18:4(6Z,9Z,12Z,15Z)/21:0)	LMGP03010450	Lipids and lipid-like molecules	Glycerophospholipids	Glycerophosphoserines	M+H-H2O	C45H80NO10P	40.6	33.7	0.433543	7.20904	690.282
5.22_412.2690m/z	412.269	5.21845	neg	Sphingofungin C	LMSP01080063	Lipids and lipid-like molecules	Sphingolipids	Sphingoid bases	M-H2O-H	C22H41NO7	40.6	22.6	-3.33497	6.59405	8.60083
11.67_410.3179n	393.315	11.6706	pos	(3beta,22E,24R)-3-Hydroxyergosta-5,8,22-trien-7-one	HMDB0032106	Lipids and lipid-like molecules	Steroids and steroid derivatives	Ergostane steroids	M+H-H2O, M+H	C28H42O2	40.5	11.8	-1.49976	54.4801	58.3501
7.60_295.2274m/z	295.227	7.59508	neg	(Z)-9-Cycloheptadecen-1-one	HMDB0031336	Organic oxygen compounds	Organooxygen compounds	Carbonyl compounds	M+FA-H	C17H30O	40.5	7.9	-1.75474	571.048	355.688
7.92_861.6246m/z	861.625	7.91512	pos	25-Hydroxyvitamin D3-26,23-lactol	HMDB0060127	Lipids and lipid-like molecules	Steroids and steroid derivatives	Vitamin D and derivatives	2M+H	C27H42O4	40.5	10.9	0.794207	264.373	288.407
5.85_656.4009m/z	656.401	5.85038	pos	26-Glucosyl-1,3,11,22-tetrahydroxyergosta-5,24-dien-26-oate	HMDB0040405	Lipids and lipid-like molecules	Steroids and steroid derivatives	Bile acids, alcohols and derivatives	M+NH4	C34H54O11	40.5	26	0.647455	16.2085	12.2145
7.11_579.5113m/z	579.511	7.10748	pos	35-aminobacteriohopane-31,32,33,34-tetrol	LMPR04000007	Lipids and lipid-like molecules	Prenol lipids	Hopanoids	M+NH4	C35H63NO4	40.5	19.2	3.09443	1.08304e-06	108.016
6.41_269.2123m/z	269.212	6.40757	neg	5,10-Pentadecadien-1-ol	HMDB0031111	Lipids and lipid-like molecules	Fatty Acyls	Fatty alcohols	M+FA-H	C15H28O	40.5	8.05	0.178944	8.99296	6.69492
4.16_252.1724n	235.169	4.16497	pos	Acorusdiol	HMDB0030919	Lipids and lipid-like molecules	Prenol lipids	Sesquiterpenoids	M+H-H2O, M+H	C15H24O3	40.5	7.92	-0.742032	41.8663	28.4639
3.34_200.9959m/z	200.996	3.34038	neg	Benzoyl phosphate	HMDB0060440	Benzenoids	Benzene and substituted derivatives	Benzoic acids and derivatives	M-H	C7H7O5P	40.5	10.2	0.450116	79.2036	55.9256
7.05_717.6018m/z	717.602	7.05015	pos	Glucosylceramide (d18:1/16:0)	HMDB0004971	Lipids and lipid-like molecules	Sphingolipids	Glycosphingolipids	M+NH4	C40H77NO8	40.5	22.7	4.34413	37.8678	4.33786
0.94_263.0877m/z	263.088	0.937783	pos	Glutamylaspartic acid	HMDB0028815	Organic acids and derivatives	Peptidomimetics	Hybrid peptides	M+H	C9H14N2O7	40.5	12.1	1.15558	185.719	97.5655
2.15_306.1549m/z	306.155	2.15423	pos	Lysyl-Histidine	HMDB0028953	Organic acids and derivatives	Carboxylic acids and derivatives	Amino acids, peptides, and analogues	M+Na	C12H21N5O3	40.5	15.5	4.28666	22.0142	19.0125
2.28_389.1706m/z	389.171	2.27722	neg	Metyrosine	HMDB0014903	Phenylpropanoids and polyketides	Phenylpropanoic acids	Unclassified	2M-H	C10H13NO3	40.5	9.77	-2.98735	1.08304e-06	34.6811
2.63_490.2667m/z	490.267	2.6267	pos	N-Acetyl-5-methoxykynuramine	HMDB0062497	Organic oxygen compounds	Organooxygen compounds	Carbonyl compounds	2M+NH4	C12H16N2O3	40.5	9.1	1.37769	38.1117	12.5474
2.25_370.0863m/z	370.086	2.24738	pos	N'-Hydroxyneosaxitoxin	HMDB0033665	Phenylpropanoids and polyketides	Saxitoxins, gonyautoxins, and derivatives	Unclassified	M+K	C10H17N7O6	40.5	19.2	-2.55922	17.8995	0.291718
3.86_521.3101m/z	521.31	3.85993	neg	Polyporusterone B	HMDB0038496	Lipids and lipid-like molecules	Steroids and steroid derivatives	Bile acids, alcohols and derivatives	M+FA-H	C28H44O6	40.5	15.9	-3.92335	145.177	65.6371
4.18_304.1551m/z	304.155	4.17797	neg	Propranolol	HMDB0001849	Benzenoids	Naphthalenes	Unclassified	M+FA-H	C16H21NO2	40.5	13.3	-1.31495	7.11061	3.90929
2.11_348.1192m/z	348.119	2.10823	pos	Romucosine A	HMDB0036987	Alkaloids and derivatives	Aporphines	Unclassified	M+Na	C19H19NO4	40.5	14	-4.29841	3.47877	82.4053
4.11_442.3088n	425.306	4.10647	pos	(22S)-1alpha,22,25-trihydroxy-23,24-tetradehydro-24a-homo-20-epivitamin D3 / (22S)-1alpha,22,25-trihydroxy-23,24-tetradehydro-24a-homo-20-epicholecalciferol	LMST03020315	Lipids and lipid-like molecules	Sterol Lipids	Secosteroids	M+H-H2O, M+H	C28H42O4	40.4	10	1.17309	76.8242	94.1113
8.33_398.2324m/z	398.232	8.33408	pos	1-(4-Methoxyphenyl)-1-penten-3-one	HMDB0030905	Phenylpropanoids and polyketides	Cinnamic acids and derivatives	Unclassified	2M+NH4	C12H14O2	40.4	7.06	-0.439577	181.855	176.916
5.53_277.2162m/z	277.216	5.53123	pos	13(S)-HOTrE	36051	Unclassified	Unclassified	Unclassified	M+H-H2O	C18H30O3	40.4	7.76	0.137172	33.8687	24.6797
3.79_212.1644m/z	212.164	3.78815	pos	4,8-Dimethyl-4E,8E-decadien-10-olide	LMFA07040024	Lipids and lipid-like molecules	Fatty Acyls	Fatty esters	M+NH4	C12H18O2	40.4	10.1	-0.597139	8.73718	7.98309
3.45_243.0807m/z	243.081	3.44817	pos	4'-Hydroxyflurbiprofen	HMDB0060917	Benzenoids	Benzene and substituted derivatives	Biphenyls and derivatives	M+H-H2O	C15H13FO3	40.4	21.1	-3.21093	35.8111	29.4569
1.05_378.1033m/z	378.103	1.04565	neg	Chondroitin	HMDB0000629	Organic oxygen compounds	Organooxygen compounds	Carbohydrates and carbohydrate conjugates	M-H	C14H21NO11	40.4	8.28	-2.45228	161.281	132.87
1.05_262.0454n	261.038	1.04565	neg	Mannitol 1-phosphate	HMDB0001530	Organic oxygen compounds	Organooxygen compounds	Carbohydrates and carbohydrate conjugates	M-H2O-H, M-H	C6H15O9P	40.4	5.84	-0.0471345	2101.71	1997.67
6.31_506.3242m/z	506.324	6.31468	pos	PE(10:0/10:0)	LMGP02010101	Lipids and lipid-like molecules	Glycerophospholipids	Glycerophosphoethanolamines	M+H-H2O	C25H50NO8P	40.4	19	0.119426	16.1903	14.1957
6.15_337.2376m/z	337.238	6.15387	pos	PGE1	416	Lipids and lipid-like molecules	Fatty Acyls	Eicosanoids	M+H-H2O	C20H34O5	40.4	14.2	0.610549	25.0179	7.40807
4.69_648.3158m/z	648.316	4.69093	pos	PKODiA-PS	LMGP20040008	Lipids and lipid-like molecules	Glycerophospholipids	Oxidized glycerophospholipids	M+H-H2O	C30H52NO13P	40.4	20.6	2.17576	8.78913	0.886524
2.39_248.1256n	293.114	2.38925	neg	Prenyl glucoside	HMDB0031876	Lipids and lipid-like molecules	Fatty Acyls	Fatty acyl glycosides	M-H2O-H, M+FA-H	C11H20O6	40.4	11.3	-1.65779	35.8223	24.6625
7.54_674.4376m/z	674.438	7.53613	pos	PS(14:1(9Z)/15:0)	HMDB0112275	Lipids and lipid-like molecules	Glycerophospholipids	Glycerophosphoserines	M+H-H2O	C35H66NO10P	40.4	20.9	-2.19498	1149.41	723.385
8.45_180.9894m/z	180.989	8.44598	neg	Sevoflurane	HMDB0015366	Organic oxygen compounds	Organooxygen compounds	Ethers	M-H2O-H	C4H3F7O	40.4	6.44	0.0113011	519.774	448.43
5.05_944.7868n	967.775	5.05158	pos	TG(18:4(6Z,9Z,12Z,15Z)/20:4(5Z,8Z,11Z,14Z)/21:0)[iso6]	102478	Unclassified	Unclassified	Unclassified	M+H, M+Na	C62H104O6	40.4	33.3	3.69297	4.7056	76.6079
3.53_143.0884m/z	143.088	3.5254	pos	(+/-)-3-(Methylthio)heptanal	HMDB0032426	Organooxygen compounds	Carbonyl compounds	Aldehydes	M+H-H2O	C8H16OS	40.3	15	-3.22316	11.1901	8.39986
2.43_316.1402m/z	316.14	2.4312	neg	2-(3-Carboxy-3-(methylammonio)propyl)-L-histidine	HMDB0011654	Organic acids and derivatives	Carboxylic acids and derivatives	Amino acids, peptides, and analogues	M+FA-H	C11H19N4O4+	40.3	10.2	4.87223	64.2694	81.7609
1.57_358.1374n	341.134	1.57408	pos	2-Phenylaminoadenosine	HMDB0001069	Nucleosides, nucleotides, and analogues	Purine nucleosides	Unclassified	M+H-H2O, M+NH4	C16H18N6O4	40.3	8.35	-4.29425	220.808	226.298
2.20_377.1350m/z	377.135	2.20072	pos	7,14,16-trihydroxy-3-(hydroxymethyl)-3,4,5,6,7,8,9,10,11,12-decahydro-1H-2-benzoxacyclotetradecin-1-one	HMDB0136047	Phenylpropanoids and polyketides	Macrolides and analogues	Unclassified	M+K	C18H26O6	40.3	15.7	-3.3555	15.0276	3.16269
7.42_646.5674n	629.564	7.42247	pos	CE(18:3(9Z,12Z,15Z))	HMDB0010370	Lipids and lipid-like molecules	Steroids and steroid derivatives	Steroid esters	M+H-H2O, M+H	C45H74O2	40.3	11.7	-2.28456	666.895	73596.4
0.82_524.1962m/z	524.196	0.82045	pos	L-Threoneopterin	HMDB0000727	Organoheterocyclic compounds	Pteridines and derivatives	Pterins and derivatives	2M+NH4	C9H11N5O4	40.3	5.55	0.254171	340.38	120.299
4.97_225.1482m/z	225.148	4.96575	pos	Methyl jasmonate	3361	Lipids and lipid-like molecules	Fatty Acyls	Lineolic acids and derivatives	M+H	C13H20O3	40.3	7.52	-1.25736	43.4221	35.0385
0.76_557.1217m/z	557.122	0.760633	pos	Mizoribine	HMDB0041934	Nucleosides, nucleotides, and analogues	Imidazole ribonucleosides and ribonucleotides	1-ribosyl-imidazolecarboxamides	2M+K	C9H13N3O6	40.3	11.9	-4.54346	329.995	415.676
8.23_797.5544n	820.526	8.23493	pos	PC(16:0/20:4(5Z,8Z,10E,14Z)(12OH[S]))	82375	Unclassified	Unclassified	Unclassified	M+H, M+Na	C44H80NO9P	40.3	33.1	-3.29872	3821.16	3789.2
5.10_580.3250m/z	580.325	5.10433	neg	PC(16:1(9Z)/2:0)	LMGP01010693	Lipids and lipid-like molecules	Glycerophospholipids	Glycerophosphocholines	M+FA-H	C26H50NO8P	40.3	19.7	-1.18667	12.9556	7.35859
13.85_766.5389m/z	766.539	13.8512	neg	PE(18:1(11Z)/20:3(5Z,8Z,11Z))	HMDB0009034	Lipids and lipid-like molecules	Glycerophospholipids	Glycerophosphoethanolamines	M-H	C43H78NO8P	40.3	6.88	-0.466157	847.882	1042.4
1.91_367.0806m/z	367.081	1.90507	pos	Ricinine	HMDB0042006	Organoheterocyclic compounds	Pyridines and derivatives	3-pyridinecarbonitriles	2M+K	C8H8N2O2	40.3	4.77	0.787028	325.532	52.3828
0.85_320.1253m/z	320.125	0.8498	pos	(±)-Aegeline	HMDB0033435	Phenylpropanoids and polyketides	Cinnamic acids and derivatives	Cinnamic acid amides	M+Na	C18H19NO3	40.2	7.15	-1.53021	31.6403	255.258
5.60_491.4578m/z	491.458	5.60438	pos	(5Z,8Z)-1,5,8-Heptadecatriene	HMDB0041082	Hydrocarbons	Unsaturated hydrocarbons	Olefins	2M+Na	C17H30	40.2	5.01	-2.00093	58.1384	17.0759
7.13_337.2374m/z	337.237	7.12555	neg	11-deoxy PGF2α	36149	Unclassified	Unclassified	Unclassified	M-H	C20H34O4	40.2	10.2	-3.06851	12.7293	13.637
8.14_426.3128n	427.32	8.1351	pos	13'-Hydroxy-gamma-tocotrienol	HMDB0012562	Lipids and lipid-like molecules	Prenol lipids	Quinone and hydroquinone lipids	M+H-H2O, M+H	C28H42O3	40.2	28.1	-1.49713	71.4185	96.7825
6.83_651.5542m/z	651.554	6.834	pos	19-hydroxy-nonadecanoic acid	LMFA01050072	Lipids and lipid-like molecules	Fatty Acyls	Fatty Acids and Conjugates	2M+Na	C19H38O3	40.2	14.2	1.17793	154.453	140.892
2.81_522.2561m/z	522.256	2.80837	pos	3'-Hydroxyhexobarbital	HMDB0013940	Organoheterocyclic compounds	Diazines	Pyrimidines and pyrimidine derivatives	2M+NH4	C12H16N2O4	40.2	3.79	0.499907	11.0801	0.117408
4.08_581.4766m/z	581.477	4.07713	pos	cis-Murisolinone	HMDB0041374	Lipids and lipid-like molecules	Fatty Acyls	Fatty alcohols	M+H	C35H64O6	40.2	17	-1.63399	11.1817	10.9396
5.38_507.4549m/z	507.455	5.38423	pos	erythro-8,10-Hentriacontanediol	HMDB0031277	Lipids and lipid-like molecules	Fatty Acyls	Fatty alcohols	M+K	C31H64O2	40.2	5.22	2.31564	218.347	81.4235
4.32_524.3145m/z	524.314	4.31682	pos	Ixabepilone	HMDB0015593	Phenylpropanoids and polyketides	Macrolides and analogues	Epothilones and analogues	M+NH4	C27H42N2O5S	40.2	15	-1.52895	95.9019	54.98
8.88_379.1570m/z	379.157	8.88195	neg	Kanzonol M	HMDB0041101	Phenylpropanoids and polyketides	Isoflavonoids	O-methylated isoflavonoids	M-H2O-H	C23H26O6	40.2	10.1	4.8784	41.7707	43.3774
0.55_145.0980m/z	145.098	0.545417	neg	L-Lysine	HMDB0000182	Organic acids and derivatives	Carboxylic acids and derivatives	Amino acids, peptides, and analogues	M-H	C6H14N2O2	40.2	4.81	-1.89034	304.824	258.452
6.77_953.5625m/z	953.562	6.76587	neg	LysoPE(0:0/18:2(9Z,12Z))	HMDB0011477	Lipids and lipid-like molecules	Glycerophospholipids	Glycerophosphoethanolamines	2M-H	C23H44NO7P	40.2	7.47	-1.38074	104.232	127.701
13.83_779.5436n	780.551	13.8317	pos	PC(18:4(2E,4E,6E,11Z)/18:1(11Z))[U]	39699	Unclassified	Unclassified	Unclassified	M+H, M+Na, M+K, M+H-H2O	C44H78NO8P	40.2	15.9	-3.71283	8882.78	6175.35
4.57_964.7032m/z	964.703	4.5669	neg	PC(22:4(7Z,10Z,13Z,16Z)/24:1(15Z))	HMDB0008651	Lipids and lipid-like molecules	Glycerophospholipids	Glycerophosphocholines	M+FA-H	C54H98NO8P	40.2	22.2	2.16565	24.5662	3.27481
9.11_813.5523n	796.549	9.11055	pos	PS(18:3(9Z,12Z,15Z)/20:0)	HMDB0112471	Lipids and lipid-like molecules	Glycerophospholipids	Glycerophosphoserines	M+H-H2O, M+H	C44H80NO10P	40.2	22.1	0.343291	2283.22	1497.36
8.61_824.5786m/z	824.579	8.60908	pos	PS(O-16:0/22:2(13Z,16Z))	LMGP03020016	Lipids and lipid-like molecules	Glycerophospholipids	Glycerophosphoserines	M+Na	C44H84NO9P	40.2	10.5	1.23485	26569.3	21496.7
6.00_811.5584m/z	811.558	6.00122	pos	PS(O-16:0/22:6(4Z,7Z,10Z,13Z,16Z,19Z))	LMGP03020088	Lipids and lipid-like molecules	Glycerophospholipids	Glycerophosphoserines	M+NH4	C44H76NO9P	40.2	26.2	-1.47749	33.674	810.492
2.86_615.3201m/z	615.32	2.85868	pos	Sakacin A	HMDB0034554	Organic acids and derivatives	Carboxylic acids and derivatives	Amino acids, peptides, and analogues	2M+K	C12H24N4O4	40.2	7.28	-4.45027	29.4305	7.68679
6.73_652.5627n	697.561	6.72507	neg	TG(10:0/a-15:0/12:0)[rac]	HMDB0071135	Lipids and lipid-like molecules	Glycerolipids	Triradylcglycerols	M-H, M+FA-H	C40H76O6	40.2	4.78	-2.25054	63035	27273.1
3.12_125.0969m/z	125.097	3.12493	neg	(E)-2-octenal	HMDB0013809	Organic oxygen compounds	Organooxygen compounds	Carbonyl compounds	M-H	C8H14O	40.1	11.3	-1.91605	23.9343	10.5406
7.25_480.3076m/z	480.308	7.25082	pos	1-(11Z,14Z-eicosadienoyl)-glycero-3-phosphate	HMDB0062303	Lipids and lipid-like molecules	Glycerophospholipids	Glycerophosphates	M+NH4	C23H43O7P	40.1	8.55	-1.82018	195.126	191.492
4.46_327.2173m/z	327.217	4.46167	neg	12S-hydroxy-16-heptadecynoic acid	LMFA01050146	Lipids and lipid-like molecules	Fatty Acyls	Fatty Acids and Conjugates	M+FA-H	C17H30O3	40.1	12.5	-1.41124	20.8864	13.3169
4.65_376.3048m/z	376.305	4.64743	pos	13,14-Dihydro PGF-1a	HMDB0005076	Lipids and lipid-like molecules	Fatty Acyls	Eicosanoids	M+NH4	C20H38O5	40.1	15.8	-2.64385	11.0756	7.52321
7.54_615.5346m/z	615.535	7.53613	pos	19:1(16Z)	LMFA01030912	Lipids and lipid-like molecules	Fatty Acyls	Fatty Acids and Conjugates	2M+Na	C19H36O2	40.1	11.9	3.87989	0.219166	30.9737
3.64_407.2945m/z	407.294	3.64215	pos	2alpha-Fluoro-19-nor-22-oxa-1alpha,25-dihydroxyvitamin D3	LMST03020616	Lipids and lipid-like molecules	Sterol Lipids	Secosteroids	M+H-H2O	C25H41FO4	40.1	22.3	-2.62781	9.25015	1.73345
3.22_532.1235m/z	532.123	3.22315	neg	2-amino-4-[(2-{[1-carboxy-2-hydroxy-2-(2-hydroxyphenyl)ethyl]sulfanyl}-1-[(carboxymethyl)-C-hydroxycarbonimidoyl]ethyl)-C-hydroxycarbonimidoyl]butanoic acid	HMDB0134091	Organic acids and derivatives	Carboxylic acids and derivatives	Amino acids, peptides, and analogues	M+FA-H	C19H25N3O10S	40.1	10.9	-1.63642	508.112	647.484
2.23_398.1375m/z	398.137	2.23172	pos	3-(3,4-dimethoxyphenyl)-N-[2-(4-hydroxy-3-methoxyphenyl)ethyl]propanimidic acid	HMDB0135481	Benzenoids	Phenols	Methoxyphenols	M+K	C20H25NO5	40.1	7.06	2.83763	60.5342	2.11189
4.91_526.4741n	509.471	4.9071	pos	36:5(21Z,24Z,27Z,30Z,33Z)	LMFA01030836	Lipids and lipid-like molecules	Fatty Acyls	Fatty Acids and Conjugates	M+H-H2O, M+H	C36H62O2	40.1	6.06	-1.6119	110.185	368.436
7.29_665.5845m/z	665.584	7.2938	pos	9(R)-HODE cholesteryl ester	45661	Unclassified	Unclassified	Unclassified	M+H	C45H76O3	40.1	36.9	-3.34687	0.226048	13.0241
6.36_311.2221m/z	311.222	6.36467	neg	9(S)-HpODE	36019	Lipids and lipid-like molecules	Fatty Acyls	Lineolic acids and derivatives	M-H	C18H32O4	40.1	11.1	-2.08042	46.6564	37.3742
4.25_659.4721m/z	659.472	4.24862	neg	Donhexocin	HMDB0033087	Lipids and lipid-like molecules	Fatty Acyls	Fatty alcohols	M+FA-H	C35H66O8	40.1	11.2	-2.99063	0.577378	41.8336
1.60_419.0684m/z	419.068	1.6033	neg	Galactaric acid	HMDB0000639	Organic oxygen compounds	Organooxygen compounds	Carbohydrates and carbohydrate conjugates	2M-H	C6H10O8	40.1	3.65	1.21184	29.1331	21.77
3.11_275.0715m/z	275.071	3.11083	neg	gamma-L-Glutamyl-L-methionine sulfoxide	HMDB0038613	Organic acids and derivatives	Carboxylic acids and derivatives	Amino acids, peptides, and analogues	M-H2O-H	C10H18N2O6S	40.1	18.4	2.58323	23.7225	14.9824
1.13_753.1615m/z	753.162	1.13445	pos	Isorientin 4'-O-glucoside 2''-O-p-hydroxybenzoagte	LMPK12110549	Lipids and lipid-like molecules	Polyketides	Flavonoids	M+Na	C34H34O18	40.1	16.4	-2.99977	62.0569	12.1941
0.73_457.1054m/z	457.105	0.7313	pos	Lycoperdic acid	HMDB0030417	Organic acids and derivatives	Carboxylic acids and derivatives	Amino acids, peptides, and analogues	2M+Na	C8H11NO6	40.1	5.23	-2.49489	198.833	216.327
3.68_211.0975m/z	211.098	3.6842	neg	Perillic acid	HMDB0004586	Lipids and lipid-like molecules	Prenol lipids	Monoterpenoids	M+FA-H	C10H14O2	40.1	11.6	-0.463287	9.90425	14.9246
7.05_481.2788n	980.593	7.05015	pos	PS(P-16:0/0:0)	LMGP03070003	Lipids and lipid-like molecules	Glycerophospholipids	Glycerophosphoserines	M+NH4, 2M+NH4	C22H44NO8P	40.1	12.2	-3.4285	20.9209	12.178
5.41_867.7281m/z	867.728	5.41407	pos	SM(d18:0/26:0)	LMSP03010026	Lipids and lipid-like molecules	Sphingolipids	Phosphosphingolipids	M+Na	C49H101N2O6P	40.1	12.6	-0.981417	14.7621	209.43
10.32_306.9983m/z	306.998	10.3217	neg	(±)-Mevalonic acid 5-pyrophosphate tetralithium salt	397	Unclassified	Unclassified	Unclassified	M-H	C6H14O10P2	40	11.3	-2.09851	226.864	313.442
4.71_519.2948m/z	519.295	4.7096	neg	24,25-Diacetylvulgaroside	HMDB0041366	Lipids and lipid-like molecules	Prenol lipids	Sesterterpenoids	M-H	C29H44O8	40	10.9	-2.93079	24.4405	11.9832
0.89_539.1132m/z	539.113	0.893783	pos	5-Methoxycanthin-6-one	HMDB0030227	Alkaloids and derivatives	Indolonaphthyridine alkaloids	Unclassified	2M+K	C15H10N2O2	40	13.6	3.21139	56.6529	217.479
0.98_467.1450m/z	467.145	0.98145	pos	Casimiroin	HMDB0033349	Organoheterocyclic compounds	Quinolines and derivatives	Quinolones and derivatives	2M+H	C12H11NO4	40	1.04	0.263042	116.51	197.741
3.35_519.2952m/z	519.295	3.35437	neg	Cyclo(Leu-Phe)	HMDB0094673	Organic acids and derivatives	Carboxylic acids and derivatives	Amino acids, peptides, and analogues	2M-H	C15H20N2O2	40	14.6	-4.78643	11.5048	9.84841
3.10_289.0236m/z	289.024	3.09677	neg	dUMP	HMDB0001409	Nucleosides, nucleotides, and analogues	Pyrimidine nucleotides	Pyrimidine deoxyribonucleotides	M-H2O-H	C9H13N2O8P	40	13.9	1.70393	5.24736	4.34472
6.03_316.3209m/z	316.321	6.02553	pos	Nonadecanoic acid	HMDB0000772	Lipids and lipid-like molecules	Fatty Acyls	Fatty acids and conjugates	M+NH4	C19H38O2	40	3.75	-0.397257	173.223	126.47
8.45_766.5385m/z	766.539	8.44598	neg	PE(18:2(9Z,12Z)/20:2(11Z,14Z))	HMDB0009099	Lipids and lipid-like molecules	Glycerophospholipids	Glycerophosphoethanolamines	M-H	C43H78NO8P	40	5.62	-0.890679	22654.1	21319
3.66_523.3254m/z	523.325	3.65942	neg	Polyporusterone A	HMDB0038495	Lipids and lipid-like molecules	Steroids and steroid derivatives	Bile acids, alcohols and derivatives	M+FA-H	C28H46O6	40	21.2	-4.72914	56.0315	25.4307
5.42_814.6889n	859.688	5.41792	neg	SM(d18:0/24:1(15Z))	HMDB0012095	Lipids and lipid-like molecules	Sphingolipids	Phosphosphingolipids	M-H, M+FA-H	C47H95N2O6P	40	12.5	-4.79902	749.312	3197.65
8.03_720.6257n	765.624	8.02563	neg	TG(12:0/13:0/17:1(9Z))[iso6]	LMGL03013184	Lipids and lipid-like molecules	Glycerolipids	Triradylglycerols	M-H, M+FA-H	C45H84O6	40	2.61	-1.49018	34331.2	26059.2
4.57_407.2935m/z	407.294	4.57493	pos	(2E,4Z,7Z)-2,4,7-Tridecatrienal	HMDB0033545	Lipids and lipid-like molecules	Fatty Acyls	Fatty aldehydes	2M+Na	C13H20O	39.9	9.51	3.77573	12.6567	11.3901
4.40_277.2162m/z	277.216	4.40362	pos	(3Z,6Z)-3,6-Nonadienal	HMDB0031152	Organooxygen compounds	Carbonyl compounds	Aldehydes	2M+H	C9H14O	39.9	1.07	-0.14839	21.337	14.6135
0.75_163.0478n	325.077	0.7543	neg	4-Hydroxy-L-glutamic acid	HMDB0002273	Organic compounds	Organic acids and derivatives	Carboxylic acids and derivatives	M-H, 2M-H	C5H9NO5	39.9	5.61	-1.66195	476.383	315.4
3.11_287.0223m/z	287.022	3.11083	neg	5'-(3',4'-Dihydroxyphenyl)-gamma-valerolactone sulfate	HMDB0029191	Organic acids and derivatives	Organic sulfuric acids and derivatives	Arylsulfates	M-H	C11H12O7S	39.9	11.6	-2.60801	14.2596	9.58216
1.81_398.1311m/z	398.131	1.81125	pos	5-(Methylthio)-2-[(methylthio)methyl]-2-pentenal	HMDB0037815	Organooxygen compounds	Carbonyl compounds	Alpha,beta-unsaturated carbonyl compounds	2M+NH4	C8H14OS2	39.9	14.8	0.238177	16.1052	32.3048
3.74_311.0195m/z	311.019	3.74098	neg	Blighinone	HMDB0030643	Benzenoids	Phenanthrenes and derivatives	Hydrophenanthrenes	M-H2O-H	C16H10O8	39.9	12.1	-0.813865	42.5434	64.3811
0.88_143.0810m/z	143.081	0.879117	pos	D-Alanyl-D-alanine	HMDB0003459	Organic acids and derivatives	Carboxylic acids and derivatives	Amino acids, peptides, and analogues	M+H-H2O	C6H12N2O3	39.9	11.1	-3.17223	40.937	43.8036
1.02_323.0620m/z	323.062	1.01723	neg	D-Erythroascorbic acid 1'-a-D-xylopyranoside	HMDB0033626	Organic oxygen compounds	Organooxygen compounds	Carbohydrates and carbohydrate conjugates	M+FA-H	C10H14O9	39.9	8.65	0.225079	315.585	620.66
5.31_875.7638m/z	875.764	5.31107	pos	Lanosterin	HMDB0001251	Lipids and lipid-like molecules	Prenol lipids	Triterpenoids	2M+Na	C30H50O	39.9	10.6	2.65367	10.3992	0.143938
0.52_579.1180m/z	579.118	0.524967	pos	N,N'-Bis(g-glutamyl)-3,3'-(1,2-propylenedithio)dialanine	HMDB0038667	Unclassified	Unclassified	Unclassified	M+K	C19H32N4O10S2	39.9	23.3	-2.13512	546.374	350.15
2.11_173.0932m/z	173.093	2.1064	neg	N-Acetylornithine	HMDB0003357	Organic acids and derivatives	Carboxylic acids and derivatives	Amino acids, peptides, and analogues	M-H	C7H14N2O3	39.9	8.58	0.451064	21.2068	0.215698
3.99_289.2015m/z	289.201	3.99263	neg	omega-hydroxy myristic acid	LMFA01050044	Lipids and lipid-like molecules	Fatty Acyls	Fatty Acids and Conjugates	M+FA-H	C14H28O3	39.9	8.38	-2.33118	18.1442	7.32186
3.46_980.6595m/z	980.66	3.4576	neg	PE(DiMe(13,5)/DiMe(13,5))	HMDB0061491	Lipids and lipid-like molecules	Glycerophospholipids	Glycerophosphoethanolamines	M+FA-H	C53H94NO10P	39.9	4.49	-0.23818	262.062	357.229
4.11_505.3149m/z	505.315	4.10815	neg	Polyporusterone E	HMDB0038498	Lipids and lipid-like molecules	Steroids and steroid derivatives	Cholestane steroids	M+FA-H	C28H44O5	39.9	12.4	-4.82723	56.264	54.358
1.31_278.1264n	317.09	1.31427	pos	Tyrosyl-Proline	HMDB0029113	Organic acids and derivatives	Carboxylic acids and derivatives	Amino acids, peptides, and analogues	M+H, M+K	C14H18N2O4	39.9	6.31	-0.776389	207.262	226.562
4.01_271.1913m/z	271.191	4.00677	neg	(R)-14-Methyloxacyclotetradecan-2-one	HMDB0030921	Phenylpropanoids and polyketides	Macrolides and analogues	Unclassified	M+FA-H	C14H26O2	39.8	6.18	-0.807689	29.5748	7.49157
9.78_337.2726m/z	337.273	9.77585	pos	10-methoxy-octadecanoic acid	LMFA01080026	Lipids and lipid-like molecules	Fatty Acyls	Fatty Acids and Conjugates	M+Na	C19H38O3	39.8	14.2	4.15665	10.9949	9.56623
4.85_543.4248m/z	543.425	4.84698	neg	16-fluoro-7Z-hexadecenoic acid	LMFA01090049	Lipids and lipid-like molecules	Fatty Acyls	Fatty Acids and Conjugates	2M-H	C16H29FO2	39.8	11.9	3.22366	5.51546	8.49632
13.30_221.1535m/z	221.154	13.3049	pos	2,3,5-Trimethylfuran	HMDB0029721	Organoheterocyclic compounds	Heteroaromatic compounds	Unclassified	2M+H	C7H10O	39.8	0	-0.435526	20.0475	16.6162
4.36_367.2623m/z	367.262	4.36012	pos	20-hydroxy-eicosanoic acid	LMFA01050075	Lipids and lipid-like molecules	Fatty Acyls	Fatty Acids and Conjugates	M+K	C20H40O3	39.8	10.1	4.17889	1.3333	5.62341
1.94_500.1698m/z	500.17	1.93828	neg	2-amino-4-({1-[(carboxymethyl)-C-hydroxycarbonimidoyl]-2-{[4-(2,6-dihydroxyphenyl)-3-hydroxy-2-methylbutan-2-yl]sulfanyl}ethyl}-C-hydroxycarbonimidoyl)butanoic acid	HMDB0126248	Organic acids and derivatives	Carboxylic acids and derivatives	Amino acids, peptides, and analogues	M-H	C21H31N3O9S	39.8	11.1	-2.10233	6.50669	55.4015
1.87_342.1484n	365.138	1.87357	pos	3-(4-hydroxyphenyl)-1-[2,4,6-trihydroxy-3-(3-methylbut-2-en-1-yl)phenyl]propan-1-one	HMDB0124916	Phenylpropanoids and polyketides	Linear 1,3-diarylpropanoids	Chalcones and dihydrochalcones	M+Na, 2M+Na	C20H22O5	39.8	7.87	4.8013	64.4103	63.3612
1.97_427.1169m/z	427.117	1.96632	neg	4'-Hydroxy-2-biphenylcarboxylic acid	HMDB0032583	Benzenoids	Benzene and substituted derivatives	Biphenyls and derivatives	2M-H	C13H10O3	39.8	9.1	-4.32047	87.6185	16.0602
1.87_277.0828m/z	277.083	1.86825	neg	Aspartyl-Tyrosine	HMDB0028765	Organic acids and derivatives	Carboxylic acids and derivatives	Amino acids, peptides, and analogues	M-H2O-H	C13H16N2O6	39.8	11.5	-0.571529	42.6216	61.4164
5.54_944.7041m/z	944.704	5.5436	neg	Galabiosylceramide (d18:1/22:0)	HMDB0004836	Lipids and lipid-like molecules	Sphingolipids	Glycosphingolipids	M-H	C52H99NO13	39.8	4.59	-0.253707	33.029	380.084
7.67_228.2322m/z	228.232	7.66562	pos	Halaminol A	LMSP01080034	Lipids and lipid-like molecules	Sphingolipids	Sphingoid bases	M+H	C14H29NO	39.8	6.51	-0.018205	147.475	128.575
5.11_288.2897m/z	288.29	5.10842	pos	Heptadecanoic acid	HMDB0002259	Lipids and lipid-like molecules	Fatty Acyls	Fatty acids and conjugates	M+NH4	C17H34O2	39.8	1.23	-0.0445566	153.295	112.704
1.66_276.1808m/z	276.181	1.66175	pos	Hydroxyhexanoycarnitine	LMFA07070072	Lipids and lipid-like molecules	Fatty Acyls	Fatty esters	M+H	C13H25NO5	39.8	5.52	0.807853	29.3343	128.813
7.68_494.3237m/z	494.324	7.67615	neg	LysoPC(16:0)	HMDB0010382	Lipids and lipid-like molecules	Glycerophospholipids	Glycerophosphocholines	M-H	C24H50NO7P	39.8	10.1	-3.05003	177.37	135.754
3.26_493.3016m/z	493.302	3.26017	pos	LysoPE(0:0/18:3(6Z,9Z,12Z))	HMDB0011478	Lipids and lipid-like molecules	Glycerophospholipids	Glycerophosphoethanolamines	M+NH4	C23H42NO7P	39.8	6.89	-4.55131	115.324	21.4691
10.21_393.3475m/z	393.348	10.2062	pos	N-(5Z,8Z,11Z,14Z-docosatetraenoyl)-ethanolamine	LMFA08040021	Lipids and lipid-like molecules	Fatty Acyls	Fatty amides	M+NH4	C24H41NO2	39.8	14.1	-0.0315835	17.5836	9.13372
2.15_245.1858m/z	245.186	2.15423	pos	NH-DVal(NMe)-Val-OMe	65477	Unclassified	Unclassified	Unclassified	M+H	C12H24N2O3	39.8	4.82	-0.849288	102.744	81.0463
1.30_308.1327m/z	308.133	1.29993	pos	Osmundalin	HMDB0031304	Organooxygen compounds	Carbohydrates and carbohydrate conjugates	Glycosyl compounds	M+NH4	C12H18O8	39.8	18.3	-4.62721	21.902	21.0241
2.73_380.2179m/z	380.218	2.7327	pos	PE(12:0/0:0)	LMGP02050005	Lipids and lipid-like molecules	Glycerophospholipids	Glycerophosphoethanolamines	M+H-H2O	C17H36NO7P	39.8	7.9	-4.44034	146.469	39.852
5.64_744.5746n	789.6	5.64237	neg	PE-Cer(d15:2(4E,6E)/24:0(2OH))	LMSP03020079	Lipids and lipid-like molecules	Sphingolipids	Phosphosphingolipids	M-H2O-H, M+FA-H	C41H81N2O7P	39.8	20.2	-4.72384	742.894	1476.39
6.34_616.1757m/z	616.176	6.34402	pos	Pelargonidin 3-sophoroside	HMDB0033679	Phenylpropanoids and polyketides	Flavonoids	Flavonoid glycosides	M+Na	C28H33O14+	39.8	8.84	-0.939827	60.8777	42.8335
6.42_669.5302m/z	669.53	6.42178	neg	TG(10:0/i-12:0/13:0)	HMDB0071121	Lipids and lipid-like molecules	Glycerolipids	Triradylcglycerols	M+FA-H	C38H72O6	39.8	9.08	-1.49135	20.9481	18.3468
5.38_362.1699n	407.168	5.37633	neg	Thyrotropin releasing hormone	HMDB0060080	Organic acids and derivatives	Carboxylic acids and derivatives	Amino acids, peptides, and analogues	M-H, M+FA-H	C16H22N6O4	39.8	8.43	-0.989969	67.9126	38.5932
6.00_493.4400m/z	493.44	6.00122	pos	1,11-Triacontanediol	HMDB0030615	Lipids and lipid-like molecules	Fatty Acyls	Fatty alcohols	M+K	C30H62O2	39.7	12.3	4.05715	46.7073	330.099
3.36_286.2015m/z	286.201	3.36167	pos	3,11,12-Trihydroxy-1(10)-spirovetiven-2-one	HMDB0038154	Lipids and lipid-like molecules	Prenol lipids	Sesquiterpenoids	M+NH4	C15H24O4	39.7	5.48	0.635601	3.34223	24.2076
0.73_535.1499m/z	535.15	0.726833	neg	3-Deoxy-D-glycero-D-galacto-2-nonulosonic acid	HMDB0000425	Organic oxygen compounds	Organooxygen compounds	Carbohydrates and carbohydrate conjugates	2M-H	C9H16O9	39.7	6.6	-3.23542	1136.25	290.446
5.84_414.2036n	415.211	5.83605	pos	4-O-Methylmelleolide	HMDB0037039	Lipids and lipid-like molecules	Prenol lipids	Sesquiterpenoids	M+H, M+NH4, M+Na, M+K, 2M+NH4, M+H-H2O	C24H30O6	39.7	1.96	-1.64337	3038.26	2478.8
1.73_161.0816m/z	161.082	1.72805	neg	6-hydroxy caproaldehyde	LMFA06000015	Lipids and lipid-like molecules	Fatty Acyls	Fatty aldehydes	M+FA-H	C6H12O2	39.7	8.69	-2.86075	23.1811	1.93675
6.14_353.2322m/z	353.232	6.13723	neg	8,8a-Deoxyoleandolide	LMPK04000030	Lipids and lipid-like molecules	Polyketides	Macrolides and lactone polyketides	M-H2O-H	C20H36O6	39.7	20.7	-2.99393	9.4705	1.08647
9.03_540.5343m/z	540.534	9.03055	pos	Cer(d18:0/16:0)	HMDB0011760	Lipids and lipid-like molecules	Sphingolipids	Ceramides	M+H	C34H69NO3	39.7	6.63	-1.28796	2068.7	1852.63
2.54_282.1702m/z	282.17	2.5357	pos	Cycloheximide	44124	Unclassified	Unclassified	Unclassified	M+H	C15H23NO4	39.7	7	0.808754	11.835	3.60704
5.52_656.5368n	639.533	5.51657	pos	DG(17:0/22:5(7Z,10Z,13Z,16Z,19Z)/0:0)[iso2]	LMGL02010173	Lipids and lipid-like molecules	Glycerolipids	Diradylglycerols	M+H-H2O, M+H	C42H72O5	39.7	9.62	-1.81079	178.204	973.099
6.72_755.4960m/z	755.496	6.72017	pos	Ginsenoside Mc	HMDB0062593	Lipids and lipid-like molecules	Prenol lipids	Terpene glycosides	M+H	C41H70O12	39.7	20.9	2.66569	320.85	83.6914
1.28_362.0502m/z	362.05	1.28327	neg	Guanosine monophosphate	HMDB0001397	Nucleosides, nucleotides, and analogues	Purine nucleotides	Purine ribonucleotides	M-H	C10H14N5O8P	39.7	5.9	-1.49543	1299.82	775.866
2.40_929.5102m/z	929.51	2.40325	neg	Momordicoside B	HMDB0035169	Lipids and lipid-like molecules	Steroids and steroid derivatives	Steroidal glycosides	M-H2O-H	C47H80O19	39.7	12.5	-1.40125	190.123	73.3711
4.95_679.5648m/z	679.565	4.95108	pos	Oleoyl glycine	HMDB0013631	Organic acids and derivatives	Carboxylic acids and derivatives	Amino acids, peptides, and analogues	2M+H	C20H37NO3	39.7	13.3	4.15996	0.377576	17.2995
3.09_797.5558n	798.563	3.09485	pos	PS(O-20:0/18:4(6Z,9Z,12Z,15Z))	LMGP03020056	Lipids and lipid-like molecules	Glycerophospholipids	Glycerophosphoserines	M+H, M+Na	C44H80NO9P	39.7	20.8	-1.62659	102.61	113.216
4.21_612.3046m/z	612.305	4.20897	pos	(+)-Erythraline	HMDB0030258	Alkaloids and derivatives	Erythrina alkaloids	Erythrinanes	2M+NH4	C18H19NO3	39.6	6.36	-3.72007	15.0009	0.0608165
3.97_314.2323m/z	314.232	3.97463	pos	(1(10)E,4a,5E)-1(10),5-Germacradiene-12-acetoxy-4,11-diol	HMDB0038798	Lipids and lipid-like molecules	Prenol lipids	Sesquiterpenoids	M+NH4	C17H28O4	39.6	11.3	-0.921181	7.34374	4.72936
11.66_332.2350n	315.232	11.6563	pos	(20S)-1alpha,20-dihydroxy-22,23,24,25,26,27-hexanorvitamin D3 / (20S)-1alpha,20-dihydroxy-22,23,24,25,26,27-hexanorcholecalciferol	LMST03020006	Lipids and lipid-like molecules	Sterol Lipids	Secosteroids	M+H-H2O, M+H	C21H32O3	39.6	5.57	-0.463506	42.2181	54.1486
8.71_444.3226n	443.315	8.70595	neg	1-a,24R,25-Trihydroxyvitamin D2	HMDB0006227	Lipids and lipid-like molecules	Steroids and steroid derivatives	Vitamin D and derivatives	M-H, M+FA-H	C28H44O4	39.6	16.9	-2.97867	117.101	70.2593
2.11_377.1020m/z	377.102	2.10823	pos	1-Hydroxypyrene glucuronide	HMDB0059759	Benzenoids	Pyrenes	Unclassified	M+H-H2O	C22H18O7	39.6	6.18	0.115946	64.5448	159.937
5.77_341.2327m/z	341.233	5.76952	neg	2,3-Dinor-TXB1	LMFA03030012	Lipids and lipid-like molecules	Fatty Acyls	Eicosanoids	M-H	C19H34O5	39.6	8.83	-1.89359	193.84	67.2568
7.81_459.3103m/z	459.31	7.80868	neg	24,25-epoxy-1alpha-hydroxyvitamin D3 / 24,25-epoxy-1alpha-hydroxycholecalciferol	LMST03020160	Lipids and lipid-like molecules	Sterol Lipids	Secosteroids	M+FA-H	C27H42O3	39.6	18.6	-3.22176	30.3709	8.32574
3.44_423.1595m/z	423.16	3.44352	neg	2E,4E,6E,12E-Tetradecatetraene-8,10-diynoic acid	LMFA01031086	Lipids and lipid-like molecules	Fatty Acyls	Fatty Acids and Conjugates	2M-H	C14H12O2	39.6	1.65	-1.56456	21.3389	23.9667
6.90_398.1592n	397.152	6.90182	neg	3,4,5-trihydroxy-6-{[1-(4-methoxyphenyl)-4-methyl-3-oxopentyl]oxy}oxane-2-carboxylic acid	HMDB0132960	Lipids and lipid-like molecules	Fatty Acyls	Fatty acyl glycosides	M-H, M+FA-H	C19H26O9	39.6	17.3	3.77999	104.166	79.8175
3.18_127.0767m/z	127.077	3.18108	neg	3-Hydroxyisoheptanoic acid	HMDB0002207	Organic acids and derivatives	Hydroxy acids and derivatives	Medium-chain hydroxy acids and derivatives	M-H2O-H	C7H14O3	39.6	7.61	1.49091	31.1189	31.3905
1.23_371.0823m/z	371.082	1.2283	neg	3-O-alpha-D-Glucopyranuronosyl-D-xylose	HMDB0039723	Organic oxygen compounds	Organooxygen compounds	Carbohydrates and carbohydrate conjugates	M+FA-H	C11H18O11	39.6	10.1	-2.51188	294.719	761.208
6.65_395.3668m/z	395.367	6.6485	pos	4,4-Dimethyl-5a-cholesta-8,24-dien-3-b-ol	HMDB0001286	Lipids and lipid-like molecules	Prenol lipids	Triterpenoids	M+H-H2O	C29H48O	39.6	8.97	-1.12698	3192.57	2454.72
15.09_186.0759m/z	186.076	15.0909	pos	4-Hydroxy-2-butenoic acid gamma-lactone	HMDB0032330	Organoheterocyclic compounds	Dihydrofurans	Furanones	2M+NH4	C4H4O2	39.6	0	-1.04914	102.956	39.524
3.46_155.1076m/z	155.108	3.4576	neg	4-Hydroxynonenal	HMDB0004362	Lipids and lipid-like molecules	Fatty Acyls	Fatty alcohols	M-H	C9H16O2	39.6	0.0827	-0.765427	474.786	463.707
0.56_124.9216m/z	124.922	0.5558	pos	Arsenate	HMDB0012190	Mixed metal/non-metal compounds	Miscellaneous mixed metal/non-metals	Miscellaneous metallic oxoanionic compounds	M+H-H2O	AsH3O4	39.6	0	0.909504	14.0291	9.43373
2.26_437.1192m/z	437.119	2.26322	neg	cyclic N-Acetylserotonin glucuronide	HMDB0060812	Organic oxygen compounds	Organooxygen compounds	Carbohydrates and carbohydrate conjugates	M+FA-H	C18H20N2O8	39.6	10.9	-2.37176	116.851	12.616
3.95_647.2623m/z	647.262	3.95017	neg	DHAP(10:0)	HMDB0011675	Organic oxygen compounds	Organooxygen compounds	Carbonyl compounds	2M-H	C13H25O7P	39.6	4.49	3.11368	1.08304e-06	4.65017
5.58_330.2639m/z	330.264	5.57507	pos	gamma- 9,10-DiHODE	LMFA02000049	Lipids and lipid-like molecules	Fatty Acyls	Octadecanoids	M+NH4	C18H32O4	39.6	16.7	0.154398	18.2129	10.8754
1.10_441.1005m/z	441.1	1.10295	pos	Gluconasturtiin	HMDB0038423	Organooxygen compounds	Carbohydrates and carbohydrate conjugates	Monosaccharides	M+NH4	C15H21NO9S2	39.6	15.2	2.04981	211.13	69.719
1.01_261.1444m/z	261.144	1.01178	pos	Isoleucyl-Glutamate	HMDB0028906	Organic acids and derivatives	Carboxylic acids and derivatives	Amino acids, peptides, and analogues	M+H	C11H20N2O5	39.6	11.4	-0.38653	59.825	48.3829
0.81_249.1444m/z	249.144	0.8058	pos	Isovalerylglutamic acid	HMDB0000726	Organic acids and derivatives	Carboxylic acids and derivatives	Amino acids, peptides, and analogues	M+NH4	C10H17NO5	39.6	0	-0.359549	361.119	352.165
2.02_405.2149m/z	405.215	2.02045	pos	Methyprylon	HMDB0015239	Organoheterocyclic compounds	Piperidines	Piperidinones	2M+K	C10H17NO2	39.6	0.0754	-0.262917	18.1202	20.1136
0.51_286.0501n	269.047	0.509633	pos	p-Hydroxynordiazepam	HMDB0061175	Organoheterocyclic compounds	Benzodiazepines	1,4-benzodiazepines	M+H-H2O, M+H	C15H11ClN2O2	39.6	16.9	-2.73974	184.331	165.552
5.35_329.2332m/z	329.233	5.34753	neg	Sativic acid	LMFA02000148	Lipids and lipid-like molecules	Fatty Acyls	Octadecanoids	M-H2O-H	C18H36O6	39.6	11.4	-0.380808	32.5975	9.38948
1.30_276.1804m/z	276.18	1.29993	pos	Serratamic acid	LMFA00000002	Lipids and lipid-like molecules	Fatty Acyls	Other Fatty Acyls	M+H	C13H25NO5	39.6	1.73	-0.407101	68.0245	215.619
4.57_341.1964m/z	341.196	4.5669	neg	Tanacetol B	HMDB0035075	Lipids and lipid-like molecules	Prenol lipids	Sesquiterpenoids	M+FA-H	C17H28O4	39.6	7.99	-1.86667	11.9681	3.63919
0.86_581.0411m/z	581.041	0.864833	neg	UDP-D-apiose	HMDB0012301	Nucleosides, nucleotides, and analogues	Pyrimidine nucleotides	Pyrimidine ribonucleotides	M+FA-H	C14H22N2O16P2	39.6	19.6	-2.95634	24.2345	32.2807
5.05_255.1589m/z	255.159	5.05158	pos	(+)-trans-C75	96547	Unclassified	Unclassified	Unclassified	M+H	C14H22O4	39.5	7.21	-0.601633	44.0191	44.01
4.30_315.1332m/z	315.133	4.29678	pos	(S)-Annocherine A	HMDB0038723	Unclassified	Unclassified	Unclassified	M+NH4	C17H15NO4	39.5	10.5	-2.32573	16.0099	11.4713
6.12_327.2166m/z	327.217	6.1232	neg	12-hydroxy-8E,10E-heptadecadienoic acid	LMFA01050194	Lipids and lipid-like molecules	Fatty Acyls	Fatty Acids and Conjugates	M+FA-H	C17H30O3	39.5	9.8	-3.82412	9.2688	0.261164
2.12_115.0398m/z	115.04	2.12035	neg	1-Deoxy-D-xylulose	HMDB0001292	Organic oxygen compounds	Organooxygen compounds	Carbohydrates and carbohydrate conjugates	M-H2O-H	C5H10O4	39.5	5.05	-1.91172	115.671	168.477
3.77_375.3216m/z	375.322	3.77348	pos	2-amino-decanoic acid	LMFA01100003	Lipids and lipid-like molecules	Fatty Acyls	Fatty Acids and Conjugates	2M+H	C10H21NO2	39.5	0.375	-0.395686	24.6038	12.1958
2.51_325.1153m/z	325.115	2.50555	pos	2-Phenylglycine	HMDB0002210	Organic acids and derivatives	Carboxylic acids and derivatives	Amino acids, peptides, and analogues	2M+Na	C8H9NO2	39.5	3.97	-2.04191	47.6649	33.2411
10.12_817.7578m/z	817.758	10.1195	pos	4,4'-Diapophytoene/ Dehydrosqualene	LMPR01070131	Lipids and lipid-like molecules	Prenol lipids	Isoprenoids	2M+H	C30H48	39.5	3.17	-0.77681	7.37472	5.66585
0.84_505.1662m/z	505.166	0.835117	pos	7-Methoxyflavone	LMPK12110021	Lipids and lipid-like molecules	Polyketides	Flavonoids	2M+H	C16H12O3	39.5	4.31	3.27542	8.47005	107.682
7.64_474.3782m/z	474.378	7.63662	pos	Byrsonic acid	LMFA01050424	Lipids and lipid-like molecules	Fatty Acyls	Fatty Acids and Conjugates	M+NH4	C26H48O6	39.5	13.3	-1.46995	229.03	55.7821
0.75_465.1129m/z	465.113	0.745967	pos	Chitobiose	HMDB0003556	Organic oxygen compounds	Organooxygen compounds	Carbohydrates and carbohydrate conjugates	M+K	C15H26N2O12	39.5	11.9	2.63207	150.26	126.586
8.26_571.4342m/z	571.434	8.26327	pos	DG(14:1(9Z)/17:2(9Z,12Z)/0:0)[iso2]	LMGL02010406	Lipids and lipid-like molecules	Glycerolipids	Diradylglycerols	M+Na	C34H60O5	39.5	16.3	1.59028	26.0563	7.0848
5.37_597.5099m/z	597.51	5.3694	pos	Glycerol triundecanoate	HMDB0031089	Lipids and lipid-like molecules	Glycerolipids	Triradylcglycerols	M+H	C36H68O6	39.5	6.78	1.67566	137.533	24.0579
5.69_657.2341m/z	657.234	5.68918	pos	N-(1-Deoxy-1-fructosyl)histidine	HMDB0037839	Organic acids and derivatives	Carboxylic acids and derivatives	Amino acids, peptides, and analogues	2M+Na	C12H19N3O7	39.5	3.06	0.404173	317.318	246.093
2.66_592.3240m/z	592.324	2.6572	pos	OKOHA-PA	LMGP20070025	Lipids and lipid-like molecules	Glycerophospholipids	Oxidized glycerophospholipids	M+NH4	C28H47O10P	39.5	3	-0.837298	17.0424	15.8529
1.95_364.1535m/z	364.153	1.94807	pos	Ovalifolin	LMPK12110059	Lipids and lipid-like molecules	Polyketides	Flavonoids	M+NH4	C22H18O4	39.5	11.6	-2.53976	55.8155	2.17607
0.85_364.1180m/z	364.118	0.8498	pos	Oxopurpureine	HMDB0033522	Alkaloids and derivatives	Aporphines	Unclassified	M+H-H2O	C21H19NO6	39.5	0	0.248414	1045.6	513.349
1.69_372.1130m/z	372.113	1.69042	pos	Pefloxacin	HMDB0014630	Organoheterocyclic compounds	Quinolines and derivatives	Quinoline carboxylic acids	M+K	C17H20FN3O3	39.5	11.7	3.00893	116.983	172.808
4.68_533.4710m/z	533.471	4.67643	pos	Psyllic acid	LMFA01010033	Lipids and lipid-like molecules	Fatty Acyls	Fatty Acids and Conjugates	M+K	C33H66O2	39.5	8.43	3.07767	1.42372	23.3876
5.84_744.4516m/z	744.452	5.83605	pos	Torvoside D	HMDB0029624	Lipids and lipid-like molecules	Steroids and steroid derivatives	Steroidal glycosides	M+NH4	C38H62O13	39.5	15.5	-1.77588	34.0381	26.3418
3.41_377.1738m/z	377.174	3.405	pos	Trigoforin	HMDB0029495	Phenylpropanoids and polyketides	Coumarins and derivatives	Unclassified	2M+H	C12H12O2	39.5	3.65	-2.43265	23.496	1.14503
4.86_257.1534m/z	257.153	4.8636	pos	[6]-Dehydroshogaol	HMDB0033090	Phenylpropanoids and polyketides	Cinnamic acids and derivatives	Hydroxycinnamic acids and derivatives	M+H-H2O	C17H22O3	39.4	4.19	-0.879644	1.08304e-06	5.02147
6.32_277.1807m/z	277.181	6.32182	neg	1-(2,6,6-Trimethyl-2-cyclohexen-1-yl)-1,6-heptadien-3-one	HMDB0029704	Lipids and lipid-like molecules	Prenol lipids	Sesquiterpenoids	M+FA-H	C16H24O	39.4	5.77	-0.913268	45.8032	48.3685
4.71_371.2215m/z	371.222	4.70543	pos	17-phenyl trinor-13,14-dihydro Prostaglandin A2	45409	Unclassified	Unclassified	Unclassified	M+H	C23H30O4	39.4	11.9	-0.426229	15.4968	7.53365
1.94_311.0616m/z	311.062	1.93828	neg	3-oxo-3-[(3,4,5,6-tetrahydroxyoxan-2-yl)methoxy]propanoic acid	HMDB0125085	Organic oxygen compounds	Organooxygen compounds	Carbohydrates and carbohydrate conjugates	M+FA-H	C9H14O9	39.4	6.34	-1.49286	309.632	661.776
9.18_599.5534m/z	599.553	9.18155	pos	5b-Pregnanediol	HMDB0005943	Lipids and lipid-like molecules	Steroids and steroid derivatives	Pregnane steroids	2M+Na	C21H36	39.4	3.37	1.26659	531.673	445.2
1.10_367.0985m/z	367.098	1.10217	neg	8-Cinnamoyl-3,4-dihydro-5,7-dihydroxy-4-phenylcoumarin	LMPK12120227	Lipids and lipid-like molecules	Polyketides	Flavonoids	M-H2O-H	C24H18O5	39.4	19.8	2.26541	437.505	526.938
6.39_620.5525n	603.549	6.38802	pos	CE(16:2)	HMDB0060058	Lipids and lipid-like molecules	Steroids and steroid derivatives	Steroid esters	M+H-H2O, M+H	C43H72O2	39.4	2.71	-1.24701	809.021	1042.1
5.85_631.5461m/z	631.546	5.85038	pos	CE(9M3)	HMDB0112232	Lipids and lipid-like molecules	Steroids and steroid derivatives	Steroid esters	M+H-H2O	C44H72O3	39.4	8.1	1.91327	77.094	557.591
8.03_782.6146m/z	782.615	8.02563	neg	Culinariside	HMDB0035402	Lipids and lipid-like molecules	Sphingolipids	Glycosphingolipids	M-H2O-H	C45H87NO10	39.4	5.68	-0.738445	1150.16	842.824
1.09_474.1829m/z	474.183	1.08745	pos	Deoxyuridine	HMDB0000012	Nucleosides, nucleotides, and analogues	Pyrimidine nucleosides	Pyrimidine 2'-deoxyribonucleosides	2M+NH4	C9H12N2O5	39.4	0	-0.417663	46.3163	38.4075
13.85_736.6065m/z	736.607	13.8465	pos	DGTS(16:0/18:2(9Z,12Z))	LMGL00000121	Lipids and lipid-like molecules	Glycerolipids	Other Glycerolipids	M+H	C44H81NO7	39.4	9.76	-2.79177	1223.57	1095.93
1.33_136.0754m/z	136.075	1.3286	pos	Dopamine	HMDB0000073	Benzenoids	Phenols	Benzenediols	M+H-H2O	C8H11NO2	39.4	0	-1.71145	13.0437	6.08686
1.81_374.2124m/z	374.212	1.81125	pos	Endoxifen	HMDB0060666	Phenylpropanoids and polyketides	Stilbenes	Unclassified	M+H	C25H27NO2	39.4	13.2	2.4223	10.0917	28.3053
13.93_301.1412m/z	301.141	13.932	pos	Glyceryl 5-hydroxydecanoate	HMDB0032297	Lipids and lipid-like molecules	Glycerolipids	Monoradylglycerols	M+K	C13H26O5	39.4	0	0.0439499	663.113	535.977
4.15_300.0962m/z	300.096	4.14985	neg	Nicotinamide riboside	HMDB0000855	Organic oxygen compounds	Organooxygen compounds	Carbohydrates and carbohydrate conjugates	M+FA-H	C11H15N2O5+	39.4	0	-0.554325	112.287	76.6518
11.67_454.3672m/z	454.367	11.6706	pos	N-Octyl phenyl ketone	HMDB0094674	Organic oxygen compounds	Organooxygen compounds	Carbonyl compounds	2M+NH4	C15H22O	39.4	2.54	-1.62315	9.70851	12.2338
2.43_412.2090m/z	412.209	2.42988	pos	O-(11-carboxyundecanoyl)carnitine	LMFA07070083	Lipids and lipid-like molecules	Fatty Acyls	Fatty esters	M+K	C19H35NO6	39.4	11.6	-1.49859	41.2345	17.8426
7.39_506.3235m/z	506.323	7.38712	neg	PC(17:1(10Z)/0:0)	LMGP01050002	Lipids and lipid-like molecules	Glycerophospholipids	Glycerophosphocholines	M-H	C25H50NO7P	39.4	9.63	-3.452	57.4699	54.0862
5.52_669.4937m/z	669.494	5.51553	neg	Rollinecin A	HMDB0030438	Lipids and lipid-like molecules	Fatty Acyls	Fatty alcohols	M+FA-H	C37H68O7	39.4	4.72	-1.6152	160.816	394.313
6.73_753.6235m/z	753.624	6.72507	neg	TG(20:0/a-13:0/8:0)	HMDB0062962	Lipids and lipid-like molecules	Glycerolipids	Triradylcglycerols	M+FA-H	C44H84O6	39.4	3.75	-2.08433	3718.6	3106.56
1.84_292.1288m/z	292.129	1.84225	pos	Tyrosyl-Gamma-glutamate	HMDB0029119	Organic acids and derivatives	Carboxylic acids and derivatives	Amino acids, peptides, and analogues	M+H-H2O	C14H19N3O5	39.4	18.2	-1.39028	22.9194	13.5317
8.58_392.3083n	375.305	8.58075	pos	(22E, 24x)-Ergosta-4,6,8,22-tetraen-3-one	HMDB0030898	Lipids and lipid-like molecules	Steroids and steroid derivatives	Ergostane steroids	M+H-H2O, M+H	C28H40O	39.3	12.6	0.865333	42.2931	72.5683
11.67_426.3127n	427.32	11.6706	pos	(22E,24E)-1alpha,25-dihydroxy-22,23,24,24a-tetradehydro-24a-homovitamin D3 / (22E,24E)-1alpha,25-dihydroxy-22,23,24,24a-tetradehydro-24a-homocholecalciferol	LMST03020314	Lipids and lipid-like molecules	Sterol Lipids	Secosteroids	M+H-H2O, M+H	C28H42O3	39.3	7.4	-1.59403	12.6454	14.9855
4.19_475.3053m/z	475.305	4.19207	neg	(9R,13R)-1a,1b-dihomo-jasmonic acid	LMFA02010010	Lipids and lipid-like molecules	Fatty Acyls	Octadecanoids	2M-H	C14H22O3	39.3	5.69	-2.6498	16.5511	11.0116
5.18_242.2844m/z	242.284	5.18058	pos	1-Hexadecylamine	4110	Unclassified	Unclassified	Unclassified	M+H	C16H35N	39.3	0.235	0.718982	18.3824	15.0837
0.95_433.1577m/z	433.158	0.95245	pos	3-iodo-octadecanoic acid	LMFA01090040	Lipids and lipid-like molecules	Fatty Acyls	Fatty Acids and Conjugates	M+Na	C18H35IO2	39.3	0	0.846388	287.17	218.615
3.86_216.1956m/z	216.196	3.85765	pos	5Z-Dodecenoic acid	HMDB0000529	Lipids and lipid-like molecules	Fatty Acyls	Fatty acids and conjugates	M+NH4	C12H22O2	39.3	1.19	-0.828171	4.571	4.45167
3.78_169.1233m/z	169.123	3.78353	neg	5Z-Octenyl acetate	HMDB0029358	Lipids and lipid-like molecules	Fatty Acyls	Fatty alcohol esters	M-H	C10H18O2	39.3	1.85	-0.397082	26.1809	33.48
1.44_264.1263m/z	264.126	1.4441	pos	7-Mercaptoheptanoylthreonine	71251	Unclassified	Unclassified	Unclassified	M+H	C11H21NO4S	39.3	1.08	-0.367167	32.4449	114.722
7.31_601.5307m/z	601.531	7.30813	pos	9S-HODE-d4	LMFA02000231	Lipids and lipid-like molecules	Fatty Acyls	Octadecanoids	2M+H	C18H28D4O3	39.3	5	4.79242	4.88454	71.3663
1.01_268.1039m/z	268.104	1.01178	pos	Adenosine	HMDB0000050	Nucleosides, nucleotides, and analogues	Purine nucleosides	Unclassified	M+H	C10H13N5O4	39.3	0	-0.363873	6.24825	3.01777
0.71_394.1095m/z	394.11	0.713133	neg	Ampicillin	HMDB0014559	Organoheterocyclic compounds	Lactams	Beta lactams	M+FA-H	C16H19N3O4S	39.3	20	4.7853	169.523	249.154
2.05_328.2227m/z	328.223	2.04923	pos	Arecoline	HMDB0030353	Alkaloids and derivatives	Unclassified	Unclassified	2M+NH4	C8H13NO2	39.3	1.07	-1.37134	40.8528	22.6554
6.73_714.5516m/z	714.552	6.72507	neg	AS 1-5	HMDB0032843	Lipids and lipid-like molecules	Sphingolipids	Glycosphingolipids	M-H	C40H77NO9	39.3	8.43	-1.31868	1388.79	580.647
5.52_493.4040m/z	493.404	5.51657	pos	Avocadienofuran	HMDB0030926	Organoheterocyclic compounds	Heteroaromatic compounds	Unclassified	2M+H	C17H26O	39.3	0	0.0811918	10.6183	57.6073
13.98_563.0674m/z	563.067	13.9755	neg	Bikojic acid	HMDB0034034	Organoheterocyclic compounds	Pyrans	Pyranones and derivatives	2M-H	C12H10O8	39.3	0.486	-0.89934	594.177	180.39
5.43_404.3727m/z	404.373	5.42907	pos	DG(18:0e/2:0/0:0)	HMDB0011147	Lipids and lipid-like molecules	Glycerolipids	Diradylglycerols	M+NH4	C23H46O4	39.3	0	-1.81768	9.14238	81.1046
9.85_411.3251m/z	411.325	9.84668	pos	Ercalcitriol	HMDB0006225	Lipids and lipid-like molecules	Steroids and steroid derivatives	Vitamin D and derivatives	M+H-H2O	C28H44O3	39.3	7.13	-1.63201	56.0807	34.4615
0.77_276.0956n	551.178	0.768083	neg	gamma-Glutamylglutamic acid	HMDB0011737	Organic acids and derivatives	Carboxylic acids and derivatives	Amino acids, peptides, and analogues	M+FA-H, 2M-H	C10H16N2O7	39.3	5.14	-0.508015	176.621	120.549
1.10_328.1503m/z	328.15	1.10295	pos	gamma-Glutamyltyrosine	HMDB0011741	Organic acids and derivatives	Carboxylic acids and derivatives	Amino acids, peptides, and analogues	M+NH4	C14H18N2O6	39.3	0	0.0873199	44.2685	62.0575
0.95_130.0871m/z	130.087	0.94715	neg	L-Leucine	HMDB0000687	Organic acids and derivatives	Carboxylic acids and derivatives	Amino acids, peptides, and analogues	M-H	C6H13NO2	39.3	4.62	-1.80171	336.981	239.492
1.76_378.1664m/z	378.166	1.76475	pos	lysoPC(6:0)	HMDB0029207	Lipids and lipid-like molecules	Glycerophospholipids	Glycerophosphocholines	M+Na	C14H30NO7P	39.3	10.8	3.21505	111.701	77.8487
4.96_315.1812m/z	315.181	4.9612	neg	Mycinonic acid I	LMFA01020402	Lipids and lipid-like molecules	Fatty Acyls	Fatty Acids and Conjugates	2M-H	C8H14O3	39.3	6.01	-0.407836	9.79413	7.14285
15.66_308.0986m/z	308.099	15.6608	neg	N-Acetylneuraminic acid	HMDB0000230	Organic oxygen compounds	Organooxygen compounds	Carbohydrates and carbohydrate conjugates	M-H	C11H19NO9	39.3	0	-0.458158	32.3006	30.3784
5.58_358.2952m/z	358.295	5.57507	pos	N-palmitoyl threonine	LMFA08020107	Lipids and lipid-like molecules	Fatty Acyls	Fatty amides	M+H	C20H39NO4	39.3	0.311	0.0342186	40.6893	24.9101
1.03_158.9251m/z	158.925	1.03152	neg	Pyrophosphate	HMDB0000250	Homogeneous non-metal compounds	Non-metal oxoanionic compounds	Non-metal pyrophosphates	M-H2O-H	H4O7P2	39.3	0	-1.48269	283.575	263.427
2.84_534.1382m/z	534.138	2.8387	pos	Salsalate	HMDB0015471	Phenylpropanoids and polyketides	Depsides and depsidones	Unclassified	2M+NH4	C14H10O5	39.3	3.04	-2.37361	366.182	485.012
7.48_489.3058m/z	489.306	7.4823	neg	Stearyl citrate	HMDB0032521	Organic acids and derivatives	Carboxylic acids and derivatives	Tricarboxylic acids and derivatives	M+FA-H	C24H44O7	39.3	9.76	-2.47905	19.8579	20.8411
1.20_349.1412m/z	349.141	1.19693	pos	(+)-Galeon	HMDB0031534	Phenylpropanoids and polyketides	Diarylheptanoids	Cyclic diarylheptanoids	M+Na	C20H22O4	39.2	0	0.644742	3.78062	8.64591
5.92_649.5416m/z	649.542	5.92288	pos	(13R,14R)-7-Labdene-13,14,15-triol	HMDB0034958	Lipids and lipid-like molecules	Prenol lipids	Diterpenoids	2M+H	C20H36O3	39.2	12.8	2.2163	74.1434	209.388
4.75_754.6511m/z	754.651	4.74893	pos	(E)-26,27-Dinorergosta-4,22-dien-3-one	HMDB0037826	Lipids and lipid-like molecules	Steroids and steroid derivatives	Pregnane steroids	2M+NH4	C26H40O	39.2	2.26	1.99161	11.6311	9.26273
5.37_220.1102n	203.107	5.3694	pos	1-(5-Acetyl-2-hydroxyphenyl)-3-methyl-1-butanone	HMDB0032589	Organic oxygen compounds	Organooxygen compounds	Carbonyl compounds	M+H-H2O, M+H	C13H16O3	39.2	0	1.29448	18.1436	6.70466
2.66_363.1649m/z	363.165	2.66023	neg	1,2,10-Trihydroxydihydro-trans-linalyl oxide 7-O-beta-D-glucopyranoside	HMDB0033237	Organic oxygen compounds	Organooxygen compounds	Carbohydrates and carbohydrate conjugates	M-H2O-H	C16H30O10	39.2	9.94	-3.07118	6.87335	9.10686
6.42_353.2321m/z	353.232	6.42178	neg	13,14-dihydro-15-keto-PGE1	36194	Unclassified	Unclassified	Unclassified	M-H	C20H34O5	39.2	13.8	-3.64347	5.80013	10.1873
5.32_313.2380m/z	313.238	5.31883	neg	18-hydroxy-9R,10S-epoxy-stearic acid	LMFA02000003	Lipids and lipid-like molecules	Fatty Acyls	Octadecanoids	M-H	C18H34O4	39.2	3.06	-1.47281	14.7992	9.15633
1.89_423.2234m/z	423.223	1.88923	pos	1-Octen-3-yl primeveroside	HMDB0032960	Lipids and lipid-like molecules	Fatty Acyls	Fatty acyl glycosides	M+H	C19H34O10	39.2	3.21	2.30247	42.7747	19.5971
2.12_272.1128m/z	272.113	2.12357	pos	3-(6,7-dimethoxy-2H-1,3-benzodioxol-5-yl)-3-hydroxypropanal	HMDB0128666	Organoheterocyclic compounds	Benzodioxoles	Unclassified	M+NH4	C12H14O6	39.2	0	-0.280266	3.74065	20.8182
1.33_332.1819m/z	332.182	1.3286	pos	3-Methylcrotonylglycine	HMDB0000459	Organic acids and derivatives	Carboxylic acids and derivatives	Amino acids, peptides, and analogues	2M+NH4	C7H11NO3	39.2	0	1.00948	39.8624	12.6848
2.95_473.2434m/z	473.243	2.94802	pos	4-(Dimethylamino)azobenzene	HMDB0032141	Organoheterocyclic compounds	Azobenzenes	Unclassified	2M+Na	C14H15N3	39.2	0	2.17933	19.7248	29.6774
4.39_239.1284m/z	239.128	4.3904	neg	4-Hydroxypropofol	HMDB0014018	Benzenoids	Benzene and substituted derivatives	Cumenes	M+FA-H	C12H18O2	39.2	4.88	-2.29595	7.80367	21.0896
3.70_303.1027m/z	303.103	3.69802	neg	5,7-dihydroxy-8-(3-methylbut-2-en-1-yl)-4-phenyl-2H-chromen-2-one	HMDB0131486	Unclassified	Unclassified	Unclassified	M-H2O-H	C20H18O4	39.2	11.2	0.101472	18.4082	18.8957
1.39_126.0314n	144.065	1.38643	pos	5-Hydroxymethyl-2-furancarboxaldehyde	HMDB0034355	Organooxygen compounds	Carbonyl compounds	Aldehydes	M+NH4, 2M+NH4	C6H6O3	39.2	3.17	-2.53068	240.717	126.241
1.30_460.1017m/z	460.102	1.29993	pos	5-O-p-Coumaroylnigrumin	HMDB0038730	Unclassified	Unclassified	Unclassified	M+K	C20H23NO9	39.2	13.7	3.03465	303.184	104.469
0.60_531.2028m/z	531.203	0.602467	neg	Artelastochromene	LMPK12111533	Lipids and lipid-like molecules	Polyketides	Flavonoids	M+FA-H	C30H30O6	39.2	3.83	0.727248	2286.08	1578.02
8.01_919.4690m/z	919.469	8.01193	neg	AzI	HMDB0031775	Lipids and lipid-like molecules	Prenol lipids	Terpene glycosides	M-H2O-H	C48H74O18	39.2	1.39	-0.727541	501.41	464.654
3.18_289.0871m/z	289.087	3.18108	neg	Biotin	HMDB0000030	Organoheterocyclic compounds	Biotin and derivatives	Unclassified	M+FA-H	C10H16N2O3S	39.2	13.5	2.8148	13.765	12.4967
3.38_725.4144m/z	725.414	3.37617	pos	Dibucaine	HMDB0014668	Organoheterocyclic compounds	Quinolines and derivatives	Quinolones and derivatives	2M+K	C20H29N3O2	39.2	0	-0.967476	18.6951	18.5203
0.59_478.1685n	477.161	0.5887	neg	Gentiobiosyl 2-methyl-6-oxo-2E,4E-heptadienoate	HMDB0032134	Organic oxygen compounds	Organooxygen compounds	Carbohydrates and carbohydrate conjugates	M-H, M+FA-H	C20H30O13	39.2	0	-0.317888	1680.53	863.008
5.45_730.5481m/z	730.548	5.44585	neg	GlcCer(d15:1/18:0)	LMSP0501AA46	Lipids and lipid-like molecules	Sphingolipids	Neutral glycosphingolipids	M+FA-H	C39H75NO8	39.2	8.21	0.985214	70.3839	79.5428
7.42_798.6093m/z	798.609	7.41542	neg	GlcCer(d18:2/20:0)	LMSP0501AA34	Lipids and lipid-like molecules	Sphingolipids	Neutral glycosphingolipids	M+FA-H	C44H83NO8	39.2	4.58	-1.02066	0.00913385	464.095
3.51_281.0686m/z	281.069	3.50583	pos	Histidinyl-Cysteine	HMDB0028882	Organic acids and derivatives	Carboxylic acids and derivatives	Amino acids, peptides, and analogues	M+Na	C9H14N4O3S	39.2	6.27	2.67755	4.2416	9.07588
2.49_565.3206m/z	565.321	2.49205	neg	Histidinyl-Lysine	HMDB0028890	Organic acids and derivatives	Carboxylic acids and derivatives	Amino acids, peptides, and analogues	2M-H	C12H21N5O3	39.2	0	-1.70877	14.7255	17.7673
0.84_291.0200m/z	291.02	0.835117	pos	Hydroxyzileuton	HMDB0013968	Organoheterocyclic compounds	Benzothiophenes	1-benzothiophenes	M+K	C11H12N2O3S	39.2	1.87	-0.0773451	230.039	194.171
0.85_247.1286m/z	247.129	0.8498	pos	Isoleucyl-Aspartate	HMDB0028903	Organic acids and derivatives	Carboxylic acids and derivatives	Amino acids, peptides, and analogues	M+H	C10H18N2O5	39.2	9.64	-1.15195	290.078	308.635
1.95_361.1737m/z	361.174	1.94807	pos	L-Carnitine	HMDB0000062	Organic nitrogen compounds	Organonitrogen compounds	Quaternary ammonium salts	2M+K	C7H15NO3	39.2	0	0.448472	2.6726	25.1702
0.81_558.1577m/z	558.158	0.8058	pos	Leflunomide	HMDB0015229	Benzenoids	Benzene and substituted derivatives	Anilides	2M+NH4	C12H9F3N2O2	39.2	0	1.20989	77.7665	117.577
2.45_277.1556m/z	277.156	2.44522	neg	Leucyl-phenylalanine	HMDB0013243	Organic acids and derivatives	Carboxylic acids and derivatives	Amino acids, peptides, and analogues	M-H	C15H22N2O3	39.2	8.82	-0.529209	22.3357	16.8467
2.92_819.4088m/z	819.409	2.91803	pos	Lubiprostone	HMDB0015180	Lipids and lipid-like molecules	Fatty Acyls	Eicosanoids	2M+K	C20H32F2O5	39.2	1.42	2.69185	0.77778	18.4519
9.99_566.5133m/z	566.513	9.98935	pos	N-(2R-Hydroxyhexadecanoyl)-2S-amino-9-methyl-4E,8E-octadecadiene-1,3R-diol	HMDB0040132	Lipids and lipid-like molecules	Sphingolipids	Ceramides	M+H	C35H67NO4	39.2	6.53	-1.73694	375.325	321.107
3.95_441.3725m/z	441.373	3.9453	pos	Nootkatol	HMDB0013688	Lipids and lipid-like molecules	Prenol lipids	Sesquiterpenoids	2M+H	C15H24O	39.2	0.274	-0.459282	2.03528	1.13869
1.10_310.1762m/z	310.176	1.10295	pos	Phenylbutyrylglutamine	HMDB0011687	Organic acids and derivatives	Carboxylic acids and derivatives	Amino acids, peptides, and analogues	M+NH4	C15H20N2O4	39.2	0.165	0.131736	432.95	370.982
2.14_626.2957m/z	626.296	2.1389	pos	p-HPEA-EDA	HMDB0029305	Benzenoids	Benzene and substituted derivatives	Phenols and derivatives	2M+NH4	C17H20O5	39.2	0	-0.484604	5.14688	4.09662
5.21_372.2744m/z	372.274	5.20975	pos	Prostaglandin F2a	HMDB0001139	Lipids and lipid-like molecules	Fatty Acyls	Eicosanoids	M+NH4	C20H34O5	39.2	0	-0.00910091	72.917	29.7568
0.73_323.1085m/z	323.109	0.7313	pos	S-Allylcysteine	HMDB0034323	Organic acids and derivatives	Carboxylic acids and derivatives	Amino acids, peptides, and analogues	2M+H	C6H11NO2S	39.2	7.84	-2.56857	67.5933	159.013
5.78_302.3054m/z	302.305	5.77738	pos	Stearic acid	HMDB0000827	Lipids and lipid-like molecules	Fatty Acyls	Fatty acids and conjugates	M+NH4	C18H36O2	39.2	0.212	0.0836602	80.7424	72.3204
0.75_573.0973m/z	573.097	0.745967	pos	Sulfisoxazole	HMDB0014408	Benzenoids	Benzene and substituted derivatives	Benzenesulfonamides	2M+K	C11H13N3O3S	39.2	0	-2.61782	61.6397	15.6713
6.30_351.2529m/z	351.253	6.30002	pos	Tetrahydrocorticosterone	HMDB0000268	Lipids and lipid-like molecules	Steroids and steroid derivatives	Hydroxysteroids	M+H	C21H34O4	39.2	0	-0.38189	5.5694	2.33608
3.61_297.0684m/z	297.068	3.61315	pos	Trifluridine	HMDB0014576	Nucleosides, nucleotides, and analogues	Pyrimidine nucleosides	Pyrimidine 2'-deoxyribonucleosides	M+H	C10H11F3N2O5	39.2	9.3	-3.09111	47.6206	29.0625
1.10_240.1115n	263.087	1.10295	pos	(2S)-2-hydrazinyl-3-(4-hydroxy-3-methoxyphenyl)-2-methylpropanoic acid	HMDB0142637	Phenylpropanoids and polyketides	Phenylpropanoic acids	Unclassified	M+H, M+Na	C11H16N2O4	39.1	0	1.8511	209.884	101.539
1.77_313.0990m/z	313.099	1.77012	neg	1-nitrosonaphthalene	HMDB0062189	Benzenoids	Naphthalenes	Unclassified	2M-H	C10H7NO	39.1	0	2.41033	89.6322	56.2436
7.59_342.3009m/z	342.301	7.59347	pos	20-HEDE	LMFA03000010	Lipids and lipid-like molecules	Fatty Acyls	Eicosanoids	M+NH4	C20H36O3	39.1	3.43	1.90076	184.536	55.104
1.26_435.1430m/z	435.143	1.25727	pos	2-Amino-3-methylimidazo[4,5-f]quinoline	HMDB0029706	Organoheterocyclic compounds	Quinolines and derivatives	Unclassified	2M+K	C11H10N4	39.1	0	-3.09132	66.6229	2.51074
4.21_302.2321m/z	302.232	4.20897	pos	2-Octenoic acid	HMDB0000392	Lipids and lipid-like molecules	Fatty Acyls	Fatty acids and conjugates	2M+NH4	C8H14O2	39.1	0	-1.66635	5.39656	6.07032
5.94_277.2165m/z	277.217	5.93753	pos	2-Pentylfuran	HMDB0013824	Organoheterocyclic compounds	Heteroaromatic compounds	Unclassified	2M+H	C9H14O	39.1	0	1.15816	29.2013	20.1991
2.52_302.1601m/z	302.16	2.52055	pos	2-Phenylethyl beta-D-glucopyranoside	HMDB0029819	Organic oxygen compounds	Organooxygen compounds	Carbohydrates and carbohydrate conjugates	M+NH4	C14H20O6	39.1	0	0.908345	5.02615	5.4254
5.53_823.6245m/z	823.625	5.53123	pos	3-(Acetyloxy)-2-hydroxypropyl octadecanoate	HMDB0059929	Lipids and lipid-like molecules	Glycerolipids	Diradylglycerols	2M+Na	C23H44O5	39.1	3.83	-3.02812	0.269954	92.654
2.02_186.1372n	373.281	2.01548	pos	3-[(3-Methylbutyl)nitrosoamino]-2-butanone	HMDB0033553	Organooxygen compounds	Carbonyl compounds	Ketones	M+H, 2M+H	C9H18N2O2	39.1	0	2.01857	255.755	61.5231
2.12_274.9863m/z	274.986	2.12035	neg	3-[4-hydroxy-3-(sulfooxy)phenyl]-2-oxopropanoic acid	HMDB0125450	Benzenoids	Benzene and substituted derivatives	Phenylpyruvic acid derivatives	M-H	C9H8O8S	39.1	0.687	-1.38549	131.751	192.549
10.72_56.0494m/z	56.0494	10.7184	pos	3-Aminopropionaldehyde	HMDB0001106	Organic oxygen compounds	Organooxygen compounds	Carbonyl compounds	M+H-H2O	C3H7NO	39.1	0	-1.1615	3.84781	2.96905
6.65_517.4757m/z	517.476	6.6485	pos	3-Tritriacontanone	HMDB0039535	Organooxygen compounds	Carbonyl compounds	Ketones	M+K	C33H66O	39.1	5.06	2.55776	5013.21	4382.58
2.11_655.2826m/z	655.283	2.10823	pos	4,7,10,13,16,19-Docosahexaynoic acid	LMFA01030677	Lipids and lipid-like molecules	Fatty Acyls	Fatty Acids and Conjugates	2M+Na	C22H20O2	39.1	4.02	1.0593	92.2631	92.8134
4.12_311.1859m/z	311.186	4.12197	neg	4-Hydroxy-3-methoxy-2,10-bisaboladien-9-one	HMDB0033917	Lipids and lipid-like molecules	Prenol lipids	Sesquiterpenoids	M+FA-H	C16H26O3	39.1	8.14	-1.90865	12.9147	0.179398
2.48_508.1970m/z	508.197	2.47538	pos	5'-Deoxy-5-fluorocytidine	HMDB0060405	Nucleosides, nucleotides, and analogues	5'-deoxyribonucleosides	Unclassified	2M+NH4	C9H12FN3O4	39.1	0	1.62943	7.59123	10.6369
4.25_525.4671m/z	525.467	4.25278	pos	6-[3]-ladderane-1-hexanol	LMFA05000065	Lipids and lipid-like molecules	Fatty Acyls	Fatty alcohols	2M+H	C18H30O	39.1	4.43	0.904942	1.90138	9.00253
0.81_130.0859m/z	130.086	0.8058	pos	Acrolein	HMDB0041822	Organic oxygen compounds	Organooxygen compounds	Carbonyl compounds	2M+NH4	C3H4O	39.1	0	-3.15322	104.749	70.4062
4.91_207.0321m/z	207.032	4.9071	pos	Beta-Carboline	HMDB0012897	Organoheterocyclic compounds	Indoles and derivatives	Pyridoindoles	M+K	C11H8N2	39.1	0	1.07621	8.56938	8.93684
0.63_502.1766m/z	502.177	0.63025	neg	beta-D-Galactopyranosyl-(1->4)-2-amino-2-deoxy-beta-D-glucopyranosyl-(1->6)-D-mannose	HMDB0041224	Organic oxygen compounds	Organooxygen compounds	Carbohydrates and carbohydrate conjugates	M-H	C18H33NO15	39.1	5.93	-2.32939	4219.65	1253.54
7.27_235.1704m/z	235.17	7.26735	neg	Capsidiol	HMDB0002352	Lipids and lipid-like molecules	Prenol lipids	Sesquiterpenoids	M-H	C15H24O2	39.1	8.83	0.0407157	14.7483	14.8665
1.18_220.1180m/z	220.118	1.18127	pos	Diethyl oxalpropionate	HMDB0032306	Organic acids and derivatives	Keto acids and derivatives	Beta-keto acids and derivatives	M+NH4	C9H14O5	39.1	0	0.26792	14.9632	12.4807
10.10_283.2640m/z	283.264	10.0977	neg	Dihydroisophorol	HMDB0029557	Organooxygen compounds	Alcohols and polyols	Secondary alcohols	2M-H	C9H18O	39.1	2.04	-0.905777	377.322	442.915
10.32_433.0041m/z	433.004	10.3217	neg	dUDP	HMDB0001000	Nucleosides, nucleotides, and analogues	Pyrimidine nucleotides	Pyrimidine deoxyribonucleotides	M+FA-H	C9H14N2O11P2	39.1	12.3	-3.54923	253.17	315.676
7.16_358.3675m/z	358.368	7.16482	pos	Eicosyl acetate	LMFA07010403	Lipids and lipid-like molecules	Fatty Acyls	Fatty esters	M+NH4	C22H44O2	39.1	1.86	-1.23254	49.6054	98.7975
0.67_229.0891n	252.071	0.6728	pos	Ergothioneine	HMDB0003045	Organic acids and derivatives	Carboxylic acids and derivatives	Amino acids, peptides, and analogues	M+H, M+Na, 2M+NH4	C9H15N3O2S	39.1	2.47	2.53171	6917.93	7795.78
11.18_371.0617m/z	371.062	11.1757	neg	Fertaric acid	HMDB0029199	Phenylpropanoids and polyketides	Cinnamic acids and derivatives	Hydroxycinnamic acids and derivatives	M+FA-H	C14H14O9	39.1	0	-0.8902	6.83937	6.47581
6.38_772.5921m/z	772.592	6.37902	neg	GlcCer(d18:0/18:1(9Z))	LMSP0501AA29	Lipids and lipid-like molecules	Sphingolipids	Neutral glycosphingolipids	M+FA-H	C42H81NO8	39.1	17.4	-3.23966	14.9806	19.1775
3.69_473.2900m/z	473.29	3.68565	pos	Heptyl 4-hydroxybenzoate	HMDB0034462	Benzenoids	Benzene and substituted derivatives	Benzoic acids and derivatives	2M+H	C14H20O3	39.1	0	0.571791	11.6778	4.18522
2.23_69.0696m/z	69.0696	2.23172	pos	Iso-Valeraldehyde	HMDB0006478	Organic oxygen compounds	Organooxygen compounds	Carbonyl compounds	M+H-H2O	C5H10O	39.1	0	-3.58042	8.8116	9.20213
1.18_639.2363m/z	639.236	1.18127	pos	Myrigalone E	HMDB0030755	Phenylpropanoids and polyketides	Linear 1,3-diarylpropanoids	Chalcones and dihydrochalcones	2M+K	C18H20O4	39.1	0	1.36445	18.9363	21.7562
1.42_202.0729m/z	202.073	1.42488	neg	N-Acetylgalactosamine	HMDB0000212	Organic oxygen compounds	Organooxygen compounds	Carbohydrates and carbohydrate conjugates	M-H2O-H	C8H15NO6	39.1	9.55	3.61226	15.3931	2.6713
1.41_667.1048m/z	667.105	1.4112	neg	Nicotinamide ribotide	HMDB0000229	Nucleosides, nucleotides, and analogues	Pyridine nucleotides	Nicotinamide nucleotides	2M-H	C11H15N2O8P	39.1	0	-1.71833	102.437	59.4356
13.88_337.1671m/z	337.167	13.8751	pos	Norfloxacin	HMDB0015192	Organoheterocyclic compounds	Quinolines and derivatives	Quinoline carboxylic acids	M+NH4	C16H18FN3O3	39.1	0	0.205188	565.25	666.262
7.58_634.4072m/z	634.407	7.57913	pos	OON-PE	LMGP20020038	Lipids and lipid-like molecules	Glycerophospholipids	Oxidized glycerophospholipids	M+H	C32H60NO9P	39.1	12.6	-0.980625	171.597	57.508
4.36_616.2895m/z	616.29	4.36188	neg	PKOHA-PS	LMGP20040010	Lipids and lipid-like molecules	Glycerophospholipids	Oxidized glycerophospholipids	M-H2O-H	C29H50NO12P	39.1	1.95	0.463341	141.432	87.6366
2.17_433.2298m/z	433.23	2.16973	pos	Prolyl-Threonine	HMDB0029027	Organic acids and derivatives	Carboxylic acids and derivatives	Amino acids, peptides, and analogues	2M+H	C9H16N2O4	39.1	0	1.12063	10.1236	3.50223
3.27_769.4174m/z	769.417	3.2745	pos	repaglinide aromatic amine	HMDB0061005	Benzenoids	Benzene and substituted derivatives	Phenylacetamides	2M+H	C22H28N2O4	39.1	1.31	0.448549	7.23299	3.99244
0.88_236.0230m/z	236.023	0.8785	neg	S-Cysteinosuccinic acid	HMDB0029418	Organic acids and derivatives	Carboxylic acids and derivatives	Amino acids, peptides, and analogues	M-H	C7H11NO6S	39.1	11.3	-1.66217	152.521	45.4802
5.40_843.6560m/z	843.656	5.40405	neg	SM(d18:2/23:0)	LMSP03010075	Lipids and lipid-like molecules	Sphingolipids	Phosphosphingolipids	M+FA-H	C46H91N2O6P	39.1	17.6	-4.56576	20.3725	56.4059
4.42_173.1171m/z	173.117	4.41828	pos	Tetrahydrofurfuryl butyrate	HMDB0036188	Lipids and lipid-like molecules	Fatty Acyls	Fatty acid esters	M+H	C9H16O3	39.1	0	-0.671886	10.6833	7.83664
5.64_753.6240m/z	753.624	5.64237	neg	TG(i-12:0/a-13:0/i-16:0)[rac]	HMDB0095118	Lipids and lipid-like molecules	Glycerolipids	Triradylcglycerols	M+FA-H	C44H84O6	39.1	11.6	-1.45106	187.805	221.284
1.70_545.3283m/z	545.328	1.70492	pos	Tolpropamine	HMDB0240238	Benzenoids	Benzene and substituted derivatives	Diphenylmethanes	2M+K	C18H23N	39.1	0	-1.88914	24.3187	44.7278
2.90_301.1655m/z	301.165	2.90057	neg	(6R,8Z)-6-Hydroxy-3-oxotetradecenoic acid	HMDB0062363	Unclassified	Unclassified	Unclassified	M+FA-H	C14H24O4	39	4.17	-0.699843	8.96198	0.407529
1.53_109.0291m/z	109.029	1.5346	neg	(E,E)-2,4-Hexadienedial	HMDB0031180	Organooxygen compounds	Carbonyl compounds	Aldehydes	M-H	C6H6O2	39	6.36	-3.83182	73.7203	101.049
4.27_436.3419m/z	436.342	4.26745	pos	11'-Carboxy-alpha-chromanol	HMDB0012515	Lipids and lipid-like molecules	Prenol lipids	Sesquiterpenoids	M+NH4	C26H42O4	39	0	-0.575009	19.0193	12.825
10.00_379.3342m/z	379.334	10.0038	pos	12-Tricosanol	HMDB0034285	Lipids and lipid-like molecules	Fatty Acyls	Fatty alcohols	M+K	C23H48O	39	4.12	1.68558	16.632	7.32715
4.56_958.6432m/z	958.643	4.56045	pos	17,23-Epoxy-29-hydroxy-27-norlanost-8-ene-3,15,24-trione	HMDB0035113	Lipids and lipid-like molecules	Prenol lipids	Triterpenoids	2M+NH4	C29H42O5	39	9.53	3.08967	1.95971	4.21906
6.18_304.2998m/z	304.3	6.18287	pos	1-hexadecylpyridinium	34547	Unclassified	Unclassified	Unclassified	M+H	C21H37N	39	0.00549	-0.101182	74.7771	69.0801
1.10_257.1237m/z	257.124	1.10295	pos	2-(3-Carboxy-3-aminopropyl)-L-histidine	HMDB0011655	Organic acids and derivatives	Carboxylic acids and derivatives	Amino acids, peptides, and analogues	M+H	C10H16N4O4	39	3.27	-2.66829	27.1224	59.9934
5.24_441.3002m/z	441.3	5.23908	pos	2,6-Di-tert-butylbenzoquinone	HMDB0013817	Lipids and lipid-like molecules	Prenol lipids	Monoterpenoids	2M+H	C14H20O2	39	0	0.608482	2.46089	9.06727
4.14_188.1180m/z	188.118	4.13563	pos	2-Amino-5-phenylpyridine	HMDB0029747	Organoheterocyclic compounds	Pyridines and derivatives	Phenylpyridines	M+NH4	C11H10N2	39	0	-1.40542	26.9209	22.6885
5.43_683.5457m/z	683.546	5.43185	neg	3-Acetoxystearic acid	LMFA01070025	Lipids and lipid-like molecules	Fatty Acyls	Fatty Acids and Conjugates	2M-H	C20H38O4	39	0.945	-1.46879	4.68419	86.1208
2.19_380.1813m/z	380.181	2.18522	pos	4,6,7-Trihydroxy-1,2,3,4-tetrahydroisoquinoline	HMDB0060280	Organoheterocyclic compounds	Tetrahydroisoquinolines	Unclassified	2M+NH4	C9H11NO3	39	6.03	-0.779737	20.0875	8.99262
1.84_285.1062m/z	285.106	1.84225	pos	4-Hydroxyproline	HMDB0000725	Organic acids and derivatives	Carboxylic acids and derivatives	Amino acids, peptides, and analogues	2M+Na	C5H9NO3	39	0	1.97899	12.5154	19.4134
9.44_281.2484m/z	281.248	9.44472	neg	4Z,8Z-Heptadecadiene	LMFA11000132	Lipids and lipid-like molecules	Fatty Acyls	Hydrocarbons	M+FA-H	C17H32	39	0	-0.815989	759.48	765.52
1.37_587.2665m/z	587.267	1.37193	pos	5beta-scymnol sulfate	LMST05020017	Lipids and lipid-like molecules	Sterol Lipids	Steroid conjugates	M+K	C27H48O9S	39	7.84	2.67735	188.073	116.448
10.28_421.3822m/z	421.382	10.2832	pos	5-Methyl-5-pentacosanol	HMDB0032642	Organic oxygen compounds	Organooxygen compounds	Alcohols and polyols	M+K	C26H54O	39	9.56	4.21361	36.9724	21.9438
5.78_303.2316m/z	303.232	5.77738	pos	9(R)-HETE	45649	Unclassified	Unclassified	Unclassified	M+H-H2O	C20H32O3	39	4.56	-0.660982	10.1411	4.9682
0.63_143.0813m/z	143.081	0.629133	pos	Acrylamide	HMDB0004296	Organic acids and derivatives	Carboximidic acids and derivatives	Carboximidic acids	2M+H	C3H5NO	39	0	-1.17738	8.60549	13.1686
5.43_497.4349m/z	497.435	5.42907	pos	Avocadenofuran	HMDB0030932	Organoheterocyclic compounds	Heteroaromatic compounds	Unclassified	2M+H	C17H28O	39	0	-0.850524	29.8243	47.1176
3.95_522.3780m/z	522.378	3.9453	pos	Bisacurone B	HMDB0038502	Lipids and lipid-like molecules	Prenol lipids	Sesquiterpenoids	2M+NH4	C15H24O3	39	8.6	-1.78268	49.0826	17.8657
2.12_404.0401m/z	404.04	2.12035	neg	Cephapirin	HMDB0015270	Organic acids and derivatives	Carboxylic acids and derivatives	Amino acids, peptides, and analogues	M-H2O-H	C17H17N3O6S2	39	12.7	4.97592	140.127	299.993
0.59_104.1065m/z	104.107	0.585967	pos	Choline	56	Organic nitrogen compounds	Organonitrogen compounds	Quaternary ammonium salts	M+H	C5H13NO	39	0.8	-4.49694	1694.33	1644.37
4.15_271.1915m/z	271.192	4.14985	neg	cis-tetradec-11-enoic acid	LMFA01030770	Lipids and lipid-like molecules	Fatty Acyls	Fatty Acids and Conjugates	M+FA-H	C14H26O2	39	9.9	0.122942	8.82793	2.60572
4.12_365.2330m/z	365.233	4.12197	neg	Crispane	HMDB0038694	Lipids and lipid-like molecules	Prenol lipids	Monoterpenoids	M+FA-H	C20H32O3	39	11.1	-0.979766	11.9659	4.54599
7.66_726.2015m/z	726.202	7.66228	neg	Cyanidin 3-(2G-xylosylrutinoside)	HMDB0037994	Phenylpropanoids and polyketides	Flavonoids	Flavonoid glycosides	M-H	C32H39O19+	39	0.207	0.331711	19.7982	21.366
1.59_146.1172m/z	146.117	1.58925	pos	Cyclohexanecarboxylic acid	HMDB0031342	Organic acids and derivatives	Carboxylic acids and derivatives	Carboxylic acids	M+NH4	C7H12O2	39	1.39	-2.50909	159.845	152.498
4.30_214.1810m/z	214.181	4.29678	pos	Cyclohexanone	HMDB0003315	Organic oxygen compounds	Organooxygen compounds	Carbonyl compounds	2M+NH4	C6H10O	39	0.211	4.2005	4.79157	3.94515
2.56_298.0694m/z	298.069	2.56205	neg	D-4'-Phosphopantothenate	HMDB0001016	Organic acids and derivatives	Carboxylic acids and derivatives	Amino acids, peptides, and analogues	M-H	C9H18NO8P	39	4.08	-1.06936	61.6987	166.629
7.82_991.6907m/z	991.691	7.82282	neg	DAT(16:0/21:0(2Me[S],3OH[S],4Me[S],6Me[S]))	LMSL03000001	Lipids and lipid-like molecules	Saccharolipids	Acyltrehaloses	M+FA-H	C52H98O14	39	3.99	-3.39017	168.559	296.092
7.48_250.1447m/z	250.145	7.47683	neg	Diethylpropion	HMDB0015072	Organic oxygen compounds	Organooxygen compounds	Carbonyl compounds	M+FA-H	C13H19NO	39	8.81	-0.839584	23.9844	22.0887
10.39_379.3351m/z	379.335	10.3896	pos	Ergosterol	HMDB0000878	Lipids and lipid-like molecules	Steroids and steroid derivatives	Ergostane steroids	M+H-H2O	C28H44O	39	7.15	-2.00362	44.4581	30.1725
5.52_507.4194m/z	507.419	5.51657	pos	Flavidulol D	HMDB0040736	Benzenoids	Phenol ethers	Anisoles	M+H-H2O	C35H56O3	39	10.3	-0.51791	21.6679	135.159
2.67_477.2344m/z	477.234	2.6743	neg	Glucosyl (2E,6E,10x)-10,11-dihydroxy-2,6-farnesadienoate	HMDB0037823	Lipids and lipid-like molecules	Prenol lipids	Terpene glycosides	M+FA-H	C21H36O9	39	6.04	0.663763	12.3222	5.29265
1.39_504.2790m/z	504.279	1.38643	pos	Glutaminylproline	HMDB0028805	Organic acids and derivatives	Carboxylic acids and derivatives	Amino acids, peptides, and analogues	2M+NH4	C10H17N3O4	39	0	2.79033	29.5568	31.4972
1.18_245.1494m/z	245.149	1.18127	pos	Hydroxyprolyl-Isoleucine	HMDB0028866	Organic acids and derivatives	Carboxylic acids and derivatives	Amino acids, peptides, and analogues	M+H	C11H20N2O4	39	0	-0.787807	3.24354	1.65861
1.56_461.2597m/z	461.26	1.55925	pos	Hydroxyprolyl-Valine	HMDB0028876	Organic acids and derivatives	Carboxylic acids and derivatives	Amino acids, peptides, and analogues	2M+H	C10H18N2O4	39	0	-1.94598	29.9837	2.80932
5.05_300.2172m/z	300.217	5.05158	pos	Lactapiperanol C	HMDB0033630	Lipids and lipid-like molecules	Prenol lipids	Diterpenoids	M+NH4	C16H26O4	39	0	0.845424	21.2872	14.9501
0.57_179.0559m/z	179.056	0.57465	neg	L-Lactic acid	HMDB0000190	Organic acids and derivatives	Hydroxy acids and derivatives	Alpha hydroxy acids and derivatives	2M-H	C3H6O3	39	0	-1.44354	363.875	280.477
1.23_398.1389m/z	398.139	1.2286	pos	Meticillin	HMDB0015541	Organic acids and derivatives	Carboxylic acids and derivatives	Amino acids, peptides, and analogues	M+NH4	C17H20N2O6S	39	0	2.30761	36.1721	49.3869
5.36_760.4774n	759.471	5.36202	neg	MGDG-O(16:3(7Z,10Z,13Z))	LMGL05010027	Lipids and lipid-like molecules	Glycerolipids	Glycosyldiradylglycerols	M-H2O-H, M-H	C43H68O11	39	0	1.65634	60.1735	190.192
0.95_392.1315m/z	392.132	0.95245	pos	Niazicinin A	HMDB0031947	Organic oxygen compounds	Organooxygen compounds	Carbohydrates and carbohydrate conjugates	M+Na	C17H23NO8	39	2.38	-0.149738	1811.56	1898.29
4.52_388.2695m/z	388.27	4.52413	neg	N-palmitoyl serine	LMFA08020101	Lipids and lipid-like molecules	Fatty Acyls	Fatty amides	M+FA-H	C19H37NO4	39	6.34	-2.65549	24.4759	7.77973
0.49_66.0184m/z	66.0184	0.4943	pos	Ozone	HMDB0035409	Homogeneous non-metal compounds	Other non-metal organides	Other non-metal oxides	M+NH4	O3	39	0	-3.61742	16.9466	15.0818
12.69_77.0385m/z	77.0385	12.6927	pos	Phenol	HMDB0000228	Benzenoids	Phenols	1-hydroxy-4-unsubstituted benzenoids	M+H-H2O	C6H6O	39	0	-0.535262	9.22395	6.76087
5.94_747.6761m/z	747.676	5.93753	pos	Pipereicosalidine	HMDB0039738	Organoheterocyclic compounds	Piperidines	N-acylpiperidines	2M+H	C25H43NO	39	0	-0.104462	15.2532	33.3197
7.42_839.5538m/z	839.554	7.42247	pos	PS(17:2(9Z,12Z)/22:4(7Z,10Z,13Z,16Z))	LMGP03010306	Lipids and lipid-like molecules	Glycerophospholipids	Glycerophosphoserines	M+NH4	C45H76NO10P	39	17.6	-0.879703	6.24386	356.554
0.79_218.0659m/z	218.066	0.790467	pos	Succinic anhydride	HMDB0032523	Organoheterocyclic compounds	Oxolanes	Unclassified	2M+NH4	C4H4O3	39	0	0.151328	6.31586	13.5072
6.71_652.5626n	653.57	6.70583	pos	TG(i-21:0/8:0/8:0)	HMDB0064779	Lipids and lipid-like molecules	Glycerolipids	Triradylcglycerols	M+Na, M+K, M+H, M+H-H2O	C40H76O6	39	0.265	-2.45682	38960.5	18643.9
6.78_671.5736m/z	671.574	6.77717	pos	Type IV cyanolipid 16:0 ester	LMFA07030002	Lipids and lipid-like molecules	Fatty Acyls	Fatty esters	2M+H	C21H37NO2	39	0	2.14675	12.2852	329.587
4.24_542.4337n	525.43	4.23812	pos	(5-D-ribonyl)hopane	LMPR04000021	Lipids and lipid-like molecules	Prenol lipids	Hopanoids	M+H-H2O, M+H	C35H58O4	38.9	2.05	0.4013	5.39451	68.0686
2.96_201.1041m/z	201.104	2.96302	pos	1,3-Diisopropylbenzene	HMDB0013806	Benzenoids	Benzene and substituted derivatives	Cumenes	M+K	C12H18	38.9	0	0.74283	99.3257	65.2669
1.39_289.0812m/z	289.081	1.38643	pos	10-phospho-2E-decenoic acid	LMFA01050430	Lipids and lipid-like molecules	Fatty Acyls	Fatty Acids and Conjugates	M+Na	C10H19O6P	38.9	6.62	0.276121	1.08304e-06	13.9117
2.63_376.2231m/z	376.223	2.6267	pos	2(N)-Methyl-norsalsolinol	HMDB0001189	Organoheterocyclic compounds	Tetrahydroisoquinolines	Unclassified	2M+NH4	C10H13NO2	38.9	0	0.182207	10.9193	4.10452
2.15_183.1376m/z	183.138	2.15423	pos	2,2,7,7-Tetramethyl-1,6-dioxaspiro[4.4]non-3-ene	HMDB0030006	Organoheterocyclic compounds	Oxolanes	Unclassified	M+H	C11H18O2	38.9	0	-1.69395	10.7616	9.30394
4.95_769.6155m/z	769.616	4.95108	pos	26:6(8Z,11Z,14Z,17Z,20Z,23Z)	LMFA01030838	Lipids and lipid-like molecules	Fatty Acyls	Fatty Acids and Conjugates	2M+H	C26H40O2	38.9	4.5	3.37987	1.08304e-06	12.2292
1.24_85.0291m/z	85.0291	1.2421	neg	2-Hydroxybutyric acid	HMDB0000008	Organic acids and derivatives	Hydroxy acids and derivatives	Alpha hydroxy acids and derivatives	M-H2O-H	C4H8O3	38.9	0	-3.41801	385.601	344.873
2.28_603.2887m/z	603.289	2.27872	pos	6-hydroxy-1,7-diphenylheptan-3-one	HMDB0134623	Phenylpropanoids and polyketides	Diarylheptanoids	Linear diarylheptanoids	2M+K	C19H22O2	38.9	2.76	2.76134	29.8785	40.5094
14.59_259.0212m/z	259.021	14.5946	pos	6-Phosphonoglucono-D-lactone	HMDB0001127	Organic oxygen compounds	Organooxygen compounds	Carbohydrates and carbohydrate conjugates	M+H	C6H11O9P	38.9	0	-0.376475	32.8827	42.0522
2.39_829.4354m/z	829.435	2.38505	pos	Acetyldigitoxin	HMDB0014652	Lipids and lipid-like molecules	Steroids and steroid derivatives	Steroid lactones	M+Na	C43H66O14	38.9	1.93	1.12054	161.288	7.20595
0.49_235.0925m/z	235.093	0.4943	pos	Acetylglycine	HMDB0000532	Organic acids and derivatives	Carboxylic acids and derivatives	Amino acids, peptides, and analogues	2M+H	C4H7NO3	38.9	0	0.334654	5.3103	12.724
6.30_549.4671m/z	549.467	6.30002	pos	Androstenol	HMDB0005935	Lipids and lipid-like molecules	Steroids and steroid derivatives	Androstane steroids	2M+H	C19H30O	38.9	0	0.815029	0.352354	30.1967
0.62_575.1935m/z	575.193	0.616333	neg	Artonin Q	HMDB0041124	Organoheterocyclic compounds	Benzopyrans	1-benzopyrans	M+FA-H	C31H30O8	38.9	0	2.31468	649.91	545.217
0.60_432.1711m/z	432.171	0.6003	pos	Carbamazepine iminoquinone	HMDB0060675	Organoheterocyclic compounds	Benzazepines	Dibenzazepines	2M+NH4	C14H9NO	38.9	0	1.10748	745.667	359.799
2.67_556.2435m/z	556.244	2.6743	neg	DMG-MINO	LMPK07000009	Lipids and lipid-like molecules	Polyketides	Linear tetracyclines	M-H	C27H35N5O8	38.9	5.59	3.98221	91.2225	36.0724
5.43_499.4136m/z	499.414	5.42907	pos	Dodecanal dimethyl acetal	HMDB0032246	Organooxygen compounds	Ethers	Acetals	2M+K	C14H30O2	38.9	0	2.69062	1.08304e-06	80.5423
0.57_555.0348m/z	555.035	0.57465	neg	Fenthion	HMDB0033209	Organic acids and derivatives	Organic thiophosphoric acids and derivatives	Thiophosphoric acid esters	2M-H	C10H15O3PS2	38.9	0	3.58161	288.91	165.109
5.73_256.2268m/z	256.227	5.73338	pos	Geranyl 3-methylbutanoate	HMDB0029350	Lipids and lipid-like molecules	Fatty Acyls	Fatty alcohol esters	M+NH4	C15H26O2	38.9	0	-1.28521	12.7355	7.68976
7.16_796.6643m/z	796.664	7.16482	pos	GlcCer(d18:2/23:0)	LMSP0501AA38	Lipids and lipid-like molecules	Sphingolipids	Neutral glycosphingolipids	M+H	C47H89NO8	38.9	12.4	-2.3106	1.08304e-06	241.822
15.54_98.9838m/z	98.9838	15.5423	pos	Hydrogen phosphate	HMDB0000973	Homogeneous non-metal compounds	Non-metal oxoanionic compounds	Non-metal phosphates	M+H	H3O4P	38.9	0	-3.80131	6.36113	5.27243
2.66_275.1032m/z	275.103	2.66023	neg	Hydroxyprolyl-Tyrosine	HMDB0028875	Organic acids and derivatives	Carboxylic acids and derivatives	Amino acids, peptides, and analogues	M-H2O-H	C14H18N2O5	38.9	7.76	-1.66922	6.08817	14.406
1.87_628.3659m/z	628.366	1.87357	pos	Janthitrem F	HMDB0030530	Organoheterocyclic compounds	Naphthopyrans	Unclassified	M+H-H2O	C39H51NO7	38.9	13	4.03847	80.9702	50.7262
5.26_744.5261m/z	744.526	5.26142	neg	Lucyobroside	HMDB0031983	Lipids and lipid-like molecules	Sphingolipids	Glycosphingolipids	M+FA-H	C39H73NO9	38.9	1.25	-0.978353	1.43493	30.059
0.78_235.0460m/z	235.046	0.781833	neg	Methylmalonic acid	HMDB0000202	Organic acids and derivatives	Carboxylic acids and derivatives	Dicarboxylic acids and derivatives	2M-H	C4H6O4	38.9	0	0.284457	97.1924	90.492
4.21_565.2323m/z	565.232	4.20617	neg	N-[2-Hydroxy-2-(4-hydroxyphenyl)ethyl]cinnamide	HMDB0030191	Benzenoids	Benzene and substituted derivatives	Styrenes	2M-H	C17H17NO3	38.9	10	-3.73735	488.813	35.3339
5.79_384.3106m/z	384.311	5.79205	pos	N-oleoyl threonine	LMFA08020108	Lipids and lipid-like molecules	Fatty Acyls	Fatty amides	M+H	C22H41NO4	38.9	0	-0.731851	20.5942	8.56096
13.86_844.5097m/z	844.51	13.8608	pos	PGP(16:0/18:2(9Z,12Z))	HMDB0013477	Lipids and lipid-like molecules	Glycerophospholipids	Glycerophosphoglycerophosphates	M+NH4	C40H76O13P2	38.9	1.13	-0.257814	341.95	396.248
0.56_231.9882m/z	231.988	0.5558	pos	Phosphocreatinine	HMDB0041624	Organoheterocyclic compounds	Azolidines	Imidazolidines	M+K	C4H8N3O4P	38.9	0	-1.03836	114.925	104.572
1.40_212.9805m/z	212.98	1.39752	neg	Phosphoenolpyruvic acid	HMDB0000263	Organic acids and derivatives	Organic phosphoric acids and derivatives	Phosphate esters	M+FA-H	C3H5O6P	38.9	0	-0.701825	173.485	146.03
2.09_175.1091m/z	175.109	2.09323	pos	p-Menth-3-en-9-al	HMDB0030892	Lipids and lipid-like molecules	Prenol lipids	Monoterpenoids	M+Na	C10H16O	38.9	5.41	-1.69323	30.6098	8.97739
12.92_337.2734m/z	337.273	12.9192	pos	Pregnanetriol	HMDB0006070	Lipids and lipid-like molecules	Steroids and steroid derivatives	Pregnane steroids	M+H	C21H36O3	38.9	7.06	-0.943415	42.6661	37.0681
2.25_300.1353m/z	300.135	2.24922	neg	Prolyl-Tryptophan	HMDB0029028	Organic acids and derivatives	Carboxylic acids and derivatives	Amino acids, peptides, and analogues	M-H	C16H19N3O3	38.9	2.95	-0.260664	32.4728	49.2592
6.14_507.4554m/z	507.455	6.13953	pos	Retinyl palmitate	HMDB0003648	Lipids and lipid-like molecules	Fatty Acyls	Fatty acid esters	M+H-H2O	C36H60O2	38.9	0	-1.26165	95.704	12.5494
11.79_657.5089m/z	657.509	11.7921	pos	Stanozolol	HMDB0003116	Lipids and lipid-like molecules	Steroids and steroid derivatives	Estrane steroids	2M+H	C21H32N2O	38.9	0.536	-1.95242	61.4191	28.7901
0.95_421.0736m/z	421.074	0.94715	neg	Trehalose 6-phosphate	HMDB0001124	Organic oxygen compounds	Organooxygen compounds	Carbohydrates and carbohydrate conjugates	M-H	C12H23O14P	38.9	14.3	-3.89942	3584.08	3440.08
13.19_121.0645m/z	121.064	13.1949	pos	Tyrosol	HMDB0004284	Benzenoids	Phenols	Tyrosols and derivatives	M+H-H2O	C8H10O2	38.9	0	-2.3844	3.07761	2.51005
3.35_157.0506m/z	157.051	3.35437	neg	xi-3,5-Dimethyl-2(5H)-furanone	HMDB0039778	Organoheterocyclic compounds	Dihydrofurans	Furanones	M+FA-H	C6H8O2	38.9	0.813	-0.0271311	48.6575	56.5971
5.78_152.1199n	135.117	5.77738	pos	(-)-trans-Carveol	HMDB0003450	Lipids and lipid-like molecules	Prenol lipids	Monoterpenoids	M+H-H2O, M+H	C10H16O	38.8	0	-1.33095	50.3556	31.6497
3.24_273.1704m/z	273.17	3.23715	neg	11-Hydroxy-9-tridecenoic acid	HMDB0035881	Lipids and lipid-like molecules	Fatty Acyls	Fatty acids and conjugates	M+FA-H	C13H24O3	38.8	3.62	-1.48311	29.4333	13.4749
4.21_409.3100m/z	409.31	4.20897	pos	2,4-Di-tert-butylphenol	HMDB0013816	Benzenoids	Benzene and substituted derivatives	Phenylpropanes	2M+H	C14H20O	38.8	0	-0.323094	5.00867	1.52594
0.88_879.0768m/z	879.077	0.8785	neg	2-{[(2E)-3-(3,4-dihydroxyphenyl)prop-2-enoyl]oxy}-3-[4-hydroxy-3-(sulfooxy)phenyl]propanoic acid	HMDB0124966	Phenylpropanoids and polyketides	Cinnamic acids and derivatives	Hydroxycinnamic acids and derivatives	2M-H	C18H16O11S	38.8	4.23	1.57087	95.1508	180.933
3.80_314.0510m/z	314.051	3.79775	neg	2-{[hydroxy(6-hydroxy-7-methoxy-2H-1,3-benzodioxol-5-yl)methylidene]amino}acetic acid	HMDB0128732	Organic acids and derivatives	Carboxylic acids and derivatives	Amino acids, peptides, and analogues	M+FA-H	C11H11NO7	38.8	5.93	-2.74018	10.6549	25.6592
5.40_688.6138n	671.611	5.39907	pos	20:3 Campesteryl ester	LMST01020079	Lipids and lipid-like molecules	Sterol Lipids	Sterols	M+H-H2O, M+H	C48H80O2	38.8	1.29	-2.89947	250.743	2406.62
5.28_399.3614m/z	399.361	5.2824	pos	22,23-epoxy-5beta-campestan-3beta-ol	LMST01031082	Lipids and lipid-like molecules	Sterol Lipids	Sterols	M+H-H2O	C28H48O2	38.8	9.43	-1.68604	72.4808	59.3918
1.18_116.0706m/z	116.071	1.18127	pos	2-Furanmethanol	HMDB0013742	Organoheterocyclic compounds	Heteroaromatic compounds	Unclassified	M+NH4	C5H6O2	38.8	0	0.21924	6.33392	5.27399
1.34_481.1953m/z	481.195	1.34293	pos	2-Hydroxy-desipramine glucuronide	HMDB0060716	Organoheterocyclic compounds	Benzazepines	Dibenzazepines	M+Na	C24H30N2O7	38.8	11.5	1.75946	124.14	12.5601
6.17_129.0541m/z	129.054	6.16837	pos	2-Methylglutaric acid	HMDB0000422	Lipids and lipid-like molecules	Fatty Acyls	Fatty acids and conjugates	M+H-H2O	C6H10O4	38.8	0	-3.77537	13.0693	9.91944
1.33_268.1321n	286.166	1.3286	pos	3,4-dimethyl-5-carboxyethyl-2-furanpentanoic acid	LMFA01150055	Lipids and lipid-like molecules	Fatty Acyls	Fatty Acids and Conjugates	M+NH4, M+K	C14H20O5	38.8	4.74	3.91847	36.0522	42.3078
1.37_256.1179m/z	256.118	1.37193	pos	3-carboxy-4-methyl-5-propylene-2-furanpropanoic acid	LMFA01150065	Lipids and lipid-like molecules	Fatty Acyls	Fatty Acids and Conjugates	M+NH4	C12H14O5	38.8	7.38	-0.137098	0.749653	12.6082
6.62_859.6835m/z	859.683	6.61638	neg	4alpha-Carboxy-5alpha-cholesta-8-en-3beta-ol	HMDB0012166	Lipids and lipid-like molecules	Steroids and steroid derivatives	Cholestane steroids	2M-H	C28H46O3	38.8	3.83	1.56691	1514.99	2088.38
4.19_288.1596m/z	288.16	4.1943	pos	4-tert-Butylphenyl salicylate	HMDB0041314	Phenylpropanoids and polyketides	Depsides and depsidones	Unclassified	M+NH4	C17H18O3	38.8	0	0.742101	2.99152	2.28733
13.33_297.0467m/z	297.047	13.3333	neg	6-(carboxymethoxy)-3,4,5-trihydroxyoxane-2-carboxylic acid	HMDB0124938	Organic oxygen compounds	Organooxygen compounds	Carbohydrates and carbohydrate conjugates	M+FA-H	C8H12O9	38.8	2.49	1.62103	1757.85	1398.85
0.63_132.1015m/z	132.101	0.629133	pos	6-Deoxyfagomine	HMDB0036382	Organoheterocyclic compounds	Piperidines	Unclassified	M+H	C6H13NO2	38.8	13.5	-3.16957	330.013	950.883
4.92_535.4502m/z	535.45	4.92175	pos	corynomycolic acid	LMFA01050506	Lipids and lipid-like molecules	Fatty Acyls	Fatty Acids and Conjugates	M+K	C32H64O3	38.8	2	3.08411	30.0095	80.0471
6.89_694.5551n	677.552	6.89133	pos	DG(20:2(11Z,14Z)/22:5(7Z,10Z,13Z,16Z,19Z)/0:0)	HMDB0007439	Lipids and lipid-like molecules	Glycerolipids	Diradylglycerols	M+H-H2O, M+NH4	C45H74O5	38.8	2.56	2.12722	61.2318	430.69
5.59_619.5422m/z	619.542	5.58972	pos	Dicyclomine	HMDB0014942	Organic acids and derivatives	Carboxylic acids and derivatives	Carboxylic acid derivatives	2M+H	C19H35NO2	38.8	0	2.14651	16.0014	8.98493
6.50_418.3876m/z	418.388	6.50452	pos	Dodecanoic acid	HMDB0000638	Lipids and lipid-like molecules	Fatty Acyls	Fatty acids and conjugates	2M+NH4	C12H24O2	38.8	1.65	-3.62943	875.936	703.443
2.85_714.3435m/z	714.344	2.8532	pos	Fumonisin C4	LMSP01080030	Lipids and lipid-like molecules	Sphingolipids	Sphingoid bases	M+K	C33H57NO13	38.8	12.4	-3.89445	22.3884	37.2582
0.82_244.1059n	245.113	0.82045	pos	Glutamylproline	HMDB0028827	Organic acids and derivatives	Carboxylic acids and derivatives	Amino acids, peptides, and analogues	M+H-H2O, M+H	C10H16N2O5	38.8	0	-0.00634804	443.723	361.567
0.57_296.0658m/z	296.066	0.5713	pos	Glycerophosphocholine	HMDB0000086	Lipids and lipid-like molecules	Glycerophospholipids	Glycerophosphocholines	M+K	C8H20NO6P	38.8	0	-0.616316	122.857	188.062
6.31_587.5176m/z	587.518	6.31468	pos	Heneicosanyl palmitoleate	LMFA07010025	Lipids and lipid-like molecules	Fatty Acyls	Fatty esters	M+K	C37H72O2	38.8	0	2.29694	13.3089	452.252
2.89_287.2210m/z	287.221	2.88835	pos	Hexadecanedioic acid	HMDB0000672	Lipids and lipid-like molecules	Fatty Acyls	Fatty acids and conjugates	M+H	C16H30O4	38.8	0	-2.26575	7.97659	5.64875
3.30_230.1399m/z	230.14	3.29848	neg	Isobutyryl-L-carnitine	HMDB0000736	Lipids and lipid-like molecules	Fatty Acyls	Fatty acid esters	M-H	C11H21NO4	38.8	7.08	0.334658	8.43893	3.37024
6.44_450.2619m/z	450.262	6.43605	neg	LysoPE(16:1(9Z)/0:0)	HMDB0011504	Lipids and lipid-like molecules	Glycerophospholipids	Glycerophosphoethanolamines	M-H	C21H42NO7P	38.8	0.809	-1.46988	21.1566	20.7227
1.12_417.1982m/z	417.198	1.11878	pos	Metanephrine	HMDB0004063	Benzenoids	Phenols	Methoxyphenols	2M+Na	C10H15NO3	38.8	0	-3.63254	11.4576	4.0556
1.18_112.9994m/z	112.999	1.18127	pos	Methylphosphate	HMDB0061711	Organic acids and derivatives	Organic phosphoric acids and derivatives	Phosphate esters	M+H	CH5O4P	38.8	0	-3.61899	212.418	367.822
1.10_189.1233m/z	189.123	1.10295	pos	N-butanoyl-lhomoserine lactone	LMFA08030002	Lipids and lipid-like molecules	Fatty Acyls	Fatty amides	M+NH4	C8H13NO3	38.8	0	-0.40789	15.2865	10.3822
4.94_550.3129m/z	550.313	4.93642	pos	PG-PE	LMGP20020031	Lipids and lipid-like molecules	Glycerophospholipids	Oxidized glycerophospholipids	M+H-H2O	C26H50NO10P	38.8	8.13	-1.86172	13.1639	7.59134
8.18_898.4904m/z	898.49	8.17785	neg	PS(20:5(5Z,8Z,11Z,14Z,17Z)/22:6(4Z,7Z,10Z,13Z,16Z,19Z))	HMDB0112704	Lipids and lipid-like molecules	Glycerophospholipids	Glycerophosphoserines	M+FA-H	C48H72NO10P	38.8	0.61	3.33276	13938.2	15699.3
1.15_390.1211m/z	390.121	1.15012	pos	Pyrocoll	HMDB0033163	Organoheterocyclic compounds	Pyrrolopyrazines	Unclassified	2M+NH4	C10H6N2O2	38.8	0	3.82154	33.0293	73.9655
1.20_539.1360m/z	539.136	1.19693	pos	Rheidin C	HMDB0038508	Benzenoids	Anthracenes	Anthracenecarboxylic acids and derivatives	M+H	C31H22O9	38.8	21.2	4.35384	237.44	127.529
5.52_386.3180n	387.325	5.51657	pos	Shibic acid	LMFA01030831	Lipids and lipid-like molecules	Fatty Acyls	Fatty Acids and Conjugates	M+H, M+NH4	C26H42O2	38.8	4	-1.21312	14.5882	148.763
3.46_315.0662m/z	315.066	3.4576	neg	Sophoracoumestan A	LMPK12090013	Lipids and lipid-like molecules	Polyketides	Flavonoids	M-H2O-H	C20H14O5	38.8	14.6	-0.353324	25.4519	28.014
3.92_714.5787n	697.575	3.91632	pos	TG(12:0/12:0/18:4(6Z,9Z,12Z,15Z))[iso3]	LMGL03012642	Lipids and lipid-like molecules	Glycerolipids	Triradylglycerols	M+H-H2O, M+H	C45H78O6	38.8	18.5	-1.62403	0.000154174	47.4403
8.01_720.6252n	721.633	8.00632	pos	TG(12:0/14:1(9Z)/16:0)[iso6]	99095	Unclassified	Unclassified	Unclassified	M+H, M+Na, M+H-H2O	C45H84O6	38.8	0.15	-2.16839	28698.7	20783.1
4.33_834.7010m/z	834.701	4.33112	pos	TG(15:0/17:1(9Z)/15:0)	LMGL03012614	Lipids and lipid-like molecules	Glycerolipids	Triradylglycerols	M+K	C50H89D5O6	38.8	3.87	1.82346	1.08304e-06	206.676
6.39_940.8699m/z	940.87	6.38802	pos	TG(18:0/22:5(4Z,7Z,10Z,13Z,16Z)/o-18:0)	HMDB0045288	Lipids and lipid-like molecules	Glycerolipids	Triradylcglycerols	M+NH4	C61H110O5	38.8	0	0.773941	55.8587	51.1798
5.73_358.2952m/z	358.295	5.73338	pos	trans-Dec-2-enoic acid	HMDB0010726	Lipids and lipid-like molecules	Fatty Acyls	Fatty acids and conjugates	2M+NH4	C10H18O2	38.8	0	-0.0748634	89.3579	73.2914
0.59_458.1503m/z	458.15	0.5887	neg	13E-Tetranor-16-carboxy-LTE4	HMDB0012575	Organic acids and derivatives	Carboxylic acids and derivatives	Amino acids, peptides, and analogues	M+FA-H	C19H27NO7S	38.7	5.78	3.06721	13967.4	8550.43
11.67_375.3040m/z	375.304	11.6706	pos	14Z-Tricosene-10-one	LMFA12000221	Lipids and lipid-like molecules	Fatty Acyls	Oxygenated hydrocarbons	M+K	C23H44O	38.7	4.65	4.699	9.81697	12.0591
4.57_618.5291m/z	618.529	4.57493	pos	18-fluoro-9Z-octadecenoic acid	LMFA01090035	Lipids and lipid-like molecules	Fatty Acyls	Fatty Acids and Conjugates	2M+NH4	C18H33FO2	38.7	9.86	3.87378	2.06171	27.0995
6.26_423.2505m/z	423.251	6.26473	neg	1-heptadecanoyl-sn-glycerol 3-phosphate	24082	Unclassified	Unclassified	Unclassified	M-H	C20H41O7P	38.7	5.46	-2.75396	364.261	161.65
1.21_274.1646m/z	274.165	1.21277	pos	1-Methoxy-1-(2,4,5-trimethoxyphenyl)-2-propanol	HMDB0031772	Benzenoids	Benzene and substituted derivatives	Phenylpropanes	M+NH4	C13H20O5	38.7	0	-1.27989	5.554	23.2582
3.43_95.0854m/z	95.0854	3.43383	pos	1-Methyl-1,3-cyclohexadiene	HMDB0031532	Hydrocarbons	Olefins	Cyclic olefins	M+H	C7H10	38.7	0	-0.9773	13.3692	12.4028
2.38_592.1256m/z	592.126	2.37525	neg	2-amino-4-({1-[(carboxymethyl)-C-hydroxycarbonimidoyl]-2-({2,3,4,6-tetrahydroxy-5-[(2E)-3-(4-hydroxyphenyl)prop-2-enoyl]phenyl}sulfanyl)ethyl}-C-hydroxycarbonimidoyl)butanoic acid	HMDB0126628	Organic acids and derivatives	Carboxylic acids and derivatives	Amino acids, peptides, and analogues	M-H	C25H27N3O12S	38.7	1.19	2.20145	80.4077	79.2364
2.31_468.1433m/z	468.143	2.30938	pos	2-amino-4-({2-[(2-carboxy-2-hydroxy-2-methyl-1-phenylethyl)sulfanyl]-1-[(carboxymethyl)-C-hydroxycarbonimidoyl]ethyl}-C-hydroxycarbonimidoyl)butanoic acid	HMDB0133669	Organic acids and derivatives	Carboxylic acids and derivatives	Amino acids, peptides, and analogues	M+H-H2O	C20H27N3O9S	38.7	1.97	-0.350911	31.153	20.2062
3.68_237.0767m/z	237.077	3.6842	neg	3,4,5-Trimethoxycinnamic acid	6705	Phenylpropanoids and polyketides	Cinnamic acids and derivatives	Hydroxycinnamic acids and derivatives	M-H	C12H14O5	38.7	7.38	-0.425794	5.04309	9.64103
5.40_172.1693m/z	172.169	5.39907	pos	3-Decen-2-one	HMDB0031410	Organic oxygen compounds	Organooxygen compounds	Carbonyl compounds	M+NH4	C10H18O	38.7	2.44	-1.61141	34.0742	24.6956
11.67_379.3345m/z	379.334	11.6706	pos	6-Ethyl-4-methyl-3E,5E,7E-decatriene	LMFA11000053	Lipids and lipid-like molecules	Fatty Acyls	Hydrocarbons	2M+Na	C13H22	38.7	0.189	2.63461	19.2393	27.3084
3.89_369.2390m/z	369.239	3.89357	neg	9-(Methylthio)nonanenitrile	HMDB0038437	Organic nitrogen compounds	Organonitrogen compounds	Organic cyanides	2M-H	C10H19NS	38.7	3.07	-3.76771	12.8471	12.9522
4.78_308.2112m/z	308.211	4.77793	pos	Azatadine	HMDB0014857	Organoheterocyclic compounds	Benzocycloheptapyridines	Unclassified	M+NH4	C20H22N2	38.7	1.39	-3.25704	9.59929	6.12897
1.60_812.1783m/z	812.178	1.60458	pos	Bisdemalonylsalviadelphin	LMPK12010298	Lipids and lipid-like molecules	Polyketides	Flavonoids	M+Na	C36H37O20+	38.7	11.5	1.57804	404.801	137.351
2.40_569.3643m/z	569.364	2.39988	pos	Boldione	HMDB0003422	Lipids and lipid-like molecules	Steroids and steroid derivatives	Androstane steroids	2M+H	C19H24O2	38.7	0	3.14808	11.7756	3.59511
6.19_795.6329m/z	795.633	6.1937	neg	calicoferol E	LMST03020157	Lipids and lipid-like molecules	Sterol Lipids	Secosteroids	2M-H	C27H42O2	38.7	3.06	4.02638	13.5087	45.6451
2.12_308.1529m/z	308.153	2.12357	pos	Carbinoxamine	HMDB0014886	Benzenoids	Benzene and substituted derivatives	Benzylethers	M+NH4	C16H19ClN2O	38.7	24	1.5227	50.4228	29.4724
4.75_615.1784m/z	615.178	4.74893	pos	Delphinidin 3-sambubioside	HMDB0038003	Phenylpropanoids and polyketides	Flavonoids	Flavonoid glycosides	M+NH4	C26H29O16+	38.7	2.42	-1.68862	18.2454	20.1244
6.23_595.3358m/z	595.336	6.2267	pos	dolichyl-4-D-xylosyl phosphate	LMPR03080011	Lipids and lipid-like molecules	Prenol lipids	Polyprenols	M+Na	C30H53O8P	38.7	19.1	-2.08187	5.39834	5.78364
1.07_531.2036m/z	531.204	1.07212	pos	Eriosemaone C	52494	Unclassified	Unclassified	Unclassified	M+H	C31H30O8	38.7	14.5	4.30193	88.6295	94.2453
4.42_283.1915m/z	283.191	4.41882	neg	Ethyl (E)-3-hexenoate	HMDB0032266	Lipids and lipid-like molecules	Fatty Acyls	Fatty acid esters	2M-H	C8H14O2	38.7	2.16	0.020122	0.2388	7.9518
3.96_365.2427m/z	365.243	3.95997	pos	Gabapentin	HMDB0005015	Organic acids and derivatives	Carboxylic acids and derivatives	Amino acids, peptides, and analogues	2M+Na	C9H17NO2	38.7	0	4.73389	12.9285	3.64037
2.09_500.3067m/z	500.307	2.09323	pos	Gentamicin	HMDB0014936	Organic oxygen compounds	Organooxygen compounds	Carbohydrates and carbohydrate conjugates	M+Na	C21H43N5O7	38.7	0.804	2.56493	23.8086	11.9342
2.11_455.2491m/z	455.249	2.10823	pos	Methyl cellulose	HMDB0029925	Organooxygen compounds	Carbohydrates and carbohydrate conjugates	Glycosyl compounds	M+H	C20H38O11	38.7	0	0.814196	15.1605	8.78244
4.71_619.5080m/z	619.508	4.70543	pos	N-(hexadecanoyl)-deoxysphing-4-enine-1-sulfonate	LMSP00000002	Lipids and lipid-like molecules	Sphingolipids	Other Sphingolipids	M+NH4	C34H67NO5S	38.7	17.2	0.305662	3.08958	9.32056
0.51_232.1062n	250.14	0.509633	pos	N2-Succinyl-L-ornithine	HMDB0001199	Organic acids and derivatives	Carboxylic acids and derivatives	Amino acids, peptides, and analogues	M+NH4, M+Na	C9H16N2O5	38.7	0	1.1061	46.1826	38.0895
4.75_450.2844m/z	450.284	4.74893	pos	Nb-Acetyl-Nb-methyltryptamine	HMDB0029837	Organoheterocyclic compounds	Indoles and derivatives	Indoles	2M+NH4	C13H16N2O	38.7	0	-4.40049	8.95179	4.96289
1.84_537.2823m/z	537.282	1.84225	pos	OS-PA	LMGP20070020	Lipids and lipid-like molecules	Glycerophospholipids	Oxidized glycerophospholipids	M+H	C25H45O10P	38.7	0	-0.0685505	5.69368	10.3207
1.59_380.1825m/z	380.182	1.58925	pos	PC(4:0/4:0)	LMGP01011222	Lipids and lipid-like molecules	Glycerophospholipids	Glycerophosphocholines	M+H-H2O	C16H32NO8P	38.7	0	-1.99832	5.64491	4.31404
3.74_789.4040m/z	789.404	3.74415	pos	PC(8:0/0:0)	LMGP01050066	Lipids and lipid-like molecules	Glycerophospholipids	Glycerophosphocholines	2M+Na	C16H34NO7P	38.7	0	0.244986	148.733	72.4854
7.93_617.5648m/z	617.565	7.92945	pos	Phthioceranic acid (C39)	LMFA01020301	Lipids and lipid-like molecules	Fatty Acyls	Fatty Acids and Conjugates	M+K	C39H78O2	38.7	17.5	2.48688	150.757	147.601
4.39_505.3152m/z	505.315	4.3904	neg	Polyporusterone G	HMDB0038501	Lipids and lipid-like molecules	Steroids and steroid derivatives	Bile acids, alcohols and derivatives	M+FA-H	C28H44O5	38.7	12	-4.15444	46.4943	50.5347
6.81_937.4790m/z	937.479	6.80665	neg	PS(14:0/0:0)	LMGP03050009	Lipids and lipid-like molecules	Glycerophospholipids	Glycerophosphoserines	2M-H	C20H40NO9P	38.7	4.03	-1.98175	191.423	160.984
3.18_884.4891m/z	884.489	3.18108	neg	PS(DiMe(9,3)/DiMe(9,5))	HMDB0061583	Lipids and lipid-like molecules	Glycerophospholipids	Glycerophosphoserines	M+FA-H	C44H74NO12P	38.7	19.4	-4.66989	26.6828	0.294638
0.91_589.2089m/z	589.209	0.90845	pos	Rosoxacin	HMDB0014955	Organoheterocyclic compounds	Quinolines and derivatives	Quinoline carboxylic acids	2M+H	C17H14N2O3	38.7	2.54	1.31291	50.8706	59.9693
0.57_473.1970m/z	473.197	0.57465	neg	Sildenafil	HMDB0005039	Benzenoids	Benzene and substituted derivatives	Benzenesulfonamides	M-H	C22H30N6O4S	38.7	5.45	-1.43255	3367.58	1509.8
2.81_797.4293m/z	797.429	2.80837	pos	Sunitinib	HMDB0015397	Organoheterocyclic compounds	Indoles and derivatives	Indolines	2M+H	C22H27FN4O2	38.7	0	-1.96865	10.5977	1.2529
2.06_352.1068m/z	352.107	2.06373	pos	Taurocyamine	HMDB0003584	Organic acids and derivatives	Organic sulfonic acids and derivatives	Organosulfonic acids and derivatives	2M+NH4	C3H9N3O3S	38.7	0	0.170841	66.6383	14.2427
6.18_439.3929m/z	439.393	6.18287	pos	Tridecanol	HMDB0013316	Lipids and lipid-like molecules	Fatty Acyls	Fatty alcohols	2M+K	C13H28O	38.7	1.12	4.28784	16.9531	1.42976
2.28_611.2603m/z	611.26	2.27872	pos	Zanthodioline	HMDB0031929	Organoheterocyclic compounds	Quinolines and derivatives	Quinolones and derivatives	2M+H	C16H19NO5	38.7	0	0.686026	10.3294	15.7413
8.81_253.2171m/z	253.217	8.80632	neg	Δ2-cis-Hexadecenoic Acid	96485	Unclassified	Unclassified	Unclassified	M-H	C16H30O2	38.7	5.31	-0.693404	123.348	74.1215
1.89_348.1237m/z	348.124	1.88923	pos	1,2-Dimethoxy-13-methyl-[1,3]benzodioxolo[5,6-c]phenanthridine	HMDB0041063	Organoheterocyclic compounds	Quinolines and derivatives	Benzoquinolines	M+H	C21H17NO4	38.6	0	1.91741	2.21091	20.8073
5.43_661.4487m/z	661.449	5.42907	pos	17-Hydroxyprogesterone	HMDB0000374	Lipids and lipid-like molecules	Steroids and steroid derivatives	Pregnane steroids	2M+H	C21H30O3	38.6	0.663	3.68515	1.08304e-06	41.3188
10.45_327.2528m/z	327.253	10.4476	pos	1-Acetoxy-2-hydroxy-16-heptadecen-4-one	HMDB0031006	Lipids and lipid-like molecules	Fatty Acyls	Fatty alcohols	M+H	C19H34O4	38.6	0.0256	-0.720476	115.861	92.1948
1.13_231.0798m/z	231.08	1.13445	pos	1-Hydroxy-6-methoxypyrene	HMDB0060321	Benzenoids	Pyrenes	Unclassified	M+H-H2O	C17H12O2	38.6	0	-2.71902	6.39045	16.0421
1.52_601.3333m/z	601.333	1.51575	pos	1-Stearoylglycerophosphoinositol	HMDB0061696	Lipids and lipid-like molecules	Glycerophospholipids	Glycerophosphoinositols	M+H	C27H53O12P	38.6	0	-2.47195	444.507	191.293
1.78_158.0820m/z	158.082	1.7841	neg	2,5-Dihydro-2,4,5-trimethyloxazole	HMDB0031199	Organoheterocyclic compounds	Azolines	Oxazolines	M+FA-H	C6H11NO	38.6	1.94	-2.39528	59.2482	48.5501
4.24_507.4190m/z	507.419	4.23812	pos	30-hydroxy-triacontanoic acid	LMFA01050221	Lipids and lipid-like molecules	Fatty Acyls	Fatty Acids and Conjugates	M+K	C30H60O3	38.6	0	3.39353	2.1603	31.576
1.04_291.1193m/z	291.119	1.04178	pos	3-carboxy-4-methyl-5-pentyl-2-furanpropanoic acid	HMDB0061643	Lipids and lipid-like molecules	Fatty Acyls	Fatty acids and conjugates	M+Na	C14H20O5	38.6	7.38	-3.58863	96.2492	42.0158
2.43_719.3221m/z	719.322	2.42988	pos	3-Hydroxyquinine	HMDB0001091	Alkaloids and derivatives	Cinchona alkaloids	Unclassified	2M+K	C20H24N2O3	38.6	0	2.27467	1.43018	11.2091
5.92_417.2275m/z	417.227	5.92218	neg	4-(Methylnitrosamino)-1-(3-pyridyl)-1-butanol	HMDB0041809	Organoheterocyclic compounds	Pyridines and derivatives	Unclassified	2M-H	C10H15N3O2	38.6	1.96	4.54547	11.9676	3.91699
2.52_405.1719m/z	405.172	2.52055	pos	4-Hydroxycitrulline	HMDB0029384	Organic acids and derivatives	Carboxylic acids and derivatives	Amino acids, peptides, and analogues	2M+Na	C6H13N3O4	38.6	0	3.73095	4.30062	11.6274
4.88_221.0824m/z	221.082	4.87545	neg	5-benzyloxolan-2-one	HMDB0132267	Organoheterocyclic compounds	Lactones	Gamma butyrolactones	M+FA-H	C11H12O2	38.6	7.86	2.56666	12.2242	7.90222
6.46_328.2123m/z	328.212	6.46452	neg	6-Keto-decanoylcarnitine	LMFA07070047	Lipids and lipid-like molecules	Fatty Acyls	Fatty esters	M-H	C17H31NO5	38.6	7.26	-2.05381	20.2067	16.9696
5.59_469.1350m/z	469.135	5.58563	neg	6-Succinoaminopurine	HMDB0013204	Organoheterocyclic compounds	Imidazopyrimidines	Purines and purine derivatives	2M-H	C9H9N5O3	38.6	0	2.63751	10.2771	4.70826
1.75_639.3348m/z	639.335	1.74942	pos	8-Hydroxycarteolol	HMDB0060990	Organoheterocyclic compounds	Quinolines and derivatives	Quinolones and derivatives	2M+Na	C16H24N2O4	38.6	0	-2.70663	46.278	26.6247
1.12_490.2139m/z	490.214	1.11878	pos	alpha-L-Rhamnopyranosyl-(1->3)-alpha-D-galactopyranosyl-(1->3)-L-fucose	HMDB0039741	Organooxygen compounds	Carbohydrates and carbohydrate conjugates	Glycosyl compounds	M+NH4	C18H32O14	38.6	2.62	1.74887	42.6557	33.5782
3.36_459.2825m/z	459.282	3.36167	pos	Altretamine	HMDB0014631	Organic nitrogen compounds	Organonitrogen compounds	Amines	2M+K	C9H18N6	38.6	0	1.68001	9.42497	5.85222
10.94_366.3729m/z	366.373	10.942	pos	Behenoyl-EA	LMFA08040052	Lipids and lipid-like molecules	Fatty Acyls	Fatty amides	M+H-H2O	C24H49NO2	38.6	2.25	-0.421321	169.333	122.53
0.60_134.0456m/z	134.046	0.602467	neg	beta-Alanine	HMDB0000056	Organic acids and derivatives	Carboxylic acids and derivatives	Amino acids, peptides, and analogues	M+FA-H	C3H7NO2	38.6	0	-3.36824	804.814	627.095
2.22_447.2153m/z	447.215	2.21622	pos	Bufotenin	HMDB0041842	Organoheterocyclic compounds	Indoles and derivatives	Tryptamines and derivatives	2M+K	C12H16N2O	38.6	0	-0.892688	7.37312	10.1077
1.20_523.1331m/z	523.133	1.20042	neg	Carbadox	HMDB0031762	Organoheterocyclic compounds	Naphthyridines	Quinoxalines	2M-H	C11H10N4O4	38.6	0	-0.143876	70.4034	149.266
5.27_592.4845n	575.481	5.26807	pos	CE(3M5)	HMDB0112213	Lipids and lipid-like molecules	Steroids and steroid derivatives	Steroid esters	M+H-H2O, M+H	C40H64O3	38.6	2.04	-1.7242	13.8326	323.474
3.68_304.0606m/z	304.061	3.6842	neg	Cepharadione A	HMDB0034364	Alkaloids and derivatives	Aporphines	4,5-dioxoaporphines	M-H	C18H11NO4	38.6	7.84	-2.96331	3.91574	4.15179
6.55_967.7088m/z	967.709	6.54802	pos	DAT(16:0/23:0(2Me[S],4Me[S]))	LMSL03000006	Lipids and lipid-like molecules	Saccharolipids	Acyltrehaloses	M+Na	C53H100O13	38.6	15.5	3.413	709.927	1094.24
6.78_667.5505m/z	667.551	6.77947	neg	DG(20:0/16:1(9Z)/0:0)	HMDB0007360	Lipids and lipid-like molecules	Glycerolipids	Diradylglycerols	M+FA-H	C39H74O5	38.6	2.08	-2.06178	1101.32	540.471
5.29_515.3940m/z	515.394	5.2901	neg	DG(8:0/17:0/0:0)	HMDB0092927	Lipids and lipid-like molecules	Glycerolipids	Diradylglycerols	M+FA-H	C28H54O5	38.6	10.8	-2.76495	18.3391	0.492117
1.07_338.9881m/z	338.988	1.07392	neg	D-Glyceraldehyde 3-phosphate	HMDB0001112	Organic oxygen compounds	Organooxygen compounds	Carbohydrates and carbohydrate conjugates	2M-H	C3H7O6P	38.6	0	-2.05828	68.7413	62.0304
0.61_430.1930m/z	430.193	0.614633	pos	Diethyl tartrate	HMDB0033584	Organic acids and derivatives	Hydroxy acids and derivatives	Beta hydroxy acids and derivatives	2M+NH4	C8H14O6	38.6	0	2.59693	76.2602	41.3007
4.91_575.5172m/z	575.517	4.9071	pos	Hexatriacontylic acid	LMFA01010036	Lipids and lipid-like molecules	Fatty Acyls	Fatty Acids and Conjugates	M+K	C36H72O2	38.6	0	1.53082	31.3902	4.59586
5.25_509.3474m/z	509.347	5.24703	neg	Hongguanggenin	LMST01080073	Lipids and lipid-like molecules	Sterol Lipids	Sterols	M+FA-H	C28H48O5	38.6	18.8	-2.12274	1.65034	5.83706
0.69_272.0879m/z	272.088	0.6873	pos	Hydroxyminaline	HMDB0034368	Organoheterocyclic compounds	Pyrroles	Pyrrole carboxylic acids and derivatives	2M+NH4	C5H5NO3	38.6	0	0.721076	140.314	66.317
0.74_609.1853m/z	609.185	0.740567	neg	Isoliquiritigenin 2'-glucosyl-(1->4)-rhamnoside	LMPK12120025	Lipids and lipid-like molecules	Polyketides	Flavonoids	M+FA-H	C27H32O13	38.6	10.8	4.98741	1437.98	684.682
1.74_335.1343m/z	335.134	1.74205	neg	Isopropyl apiosylglucoside	HMDB0041513	Organic oxygen compounds	Organooxygen compounds	Carbohydrates and carbohydrate conjugates	M-H2O-H	C14H26O10	38.6	1.62	-1.15533	18.1267	129.527
5.41_393.3498m/z	393.35	5.41407	pos	Lignoceryl alcohol	LMFA05000222	Lipids and lipid-like molecules	Fatty Acyls	Fatty alcohols	M+K	C24H50O	38.6	0	1.25272	5.34158	17.6034
7.17_480.3076m/z	480.308	7.16805	neg	LysoPC(15:0)	HMDB0010381	Lipids and lipid-like molecules	Glycerophospholipids	Glycerophosphocholines	M-H	C23H48NO7P	38.6	9.2	-3.99142	19.0329	25.0599
0.52_707.2197m/z	707.22	0.524967	pos	Mitomycin	HMDB0014450	Organoheterocyclic compounds	Indoles and derivatives	Indolequinones	2M+K	C15H18N4O5	38.6	0	1.66976	239.083	123.787
2.84_311.0612m/z	311.061	2.84455	neg	Monoglyceride citrate	HMDB0032437	Lipids and lipid-like molecules	Glycerolipids	Monoradylglycerols	M+FA-H	C9H14O9	38.6	0	-2.88433	1.16385	12.0834
1.23_417.1507m/z	417.151	1.2286	pos	N-Acetylhistidine	HMDB0032055	Organic acids and derivatives	Carboxylic acids and derivatives	Amino acids, peptides, and analogues	2M+Na	C8H11N3O3	38.6	0	3.59544	10.2505	10.3957
6.96_456.3312m/z	456.331	6.96382	pos	O-[(9Z)-17-carboxyheptadec-9-enoyl]carnitine	LMFA07070086	Lipids and lipid-like molecules	Fatty Acyls	Fatty esters	M+H	C25H45NO6	38.6	0	-1.74753	8.6593	7.06302
5.63_555.4907m/z	555.491	5.63422	pos	Obscuraminol A	LMSP01080035	Lipids and lipid-like molecules	Sphingolipids	Sphingoid bases	2M+H	C18H31NO	38.6	0	4.10595	15.9036	0.600692
0.07_332.2794m/z	332.279	0.0684333	pos	Octadecanedioic acid	HMDB0000782	Lipids and lipid-like molecules	Fatty Acyls	Fatty acids and conjugates	M+NH4	C18H34O4	38.6	0	-0.411211	51.9679	46.1138
2.63_450.1905m/z	450.191	2.6267	pos	O-Desmethylnaproxen	HMDB0013989	Benzenoids	Naphthalenes	Naphthols and derivatives	2M+NH4	C13H12O3	38.6	0	-1.33004	20.2954	2.95447
7.81_989.7320m/z	989.732	7.80868	neg	PC(O-17:0/0:0)	LMGP01060013	Lipids and lipid-like molecules	Glycerophospholipids	Glycerophosphocholines	2M-H	C25H54NO6P	38.6	0.214	1.49672	14.1368	39.7407
5.36_671.5100m/z	671.51	5.36202	neg	PE-Cer(d15:1(4E)/20:0(2OH))	LMSP03020074	Lipids and lipid-like molecules	Sphingolipids	Phosphosphingolipids	M-H2O-H	C37H75N2O7P	38.6	15.5	-4.88612	52.0288	27.9447
1.10_529.2247m/z	529.225	1.10295	pos	Penciclovir	HMDB0014444	Organoheterocyclic compounds	Imidazopyrimidines	Purines and purine derivatives	2M+Na	C10H15N5O3	38.6	0	1.00116	20.9102	18.168
1.95_470.2978m/z	470.298	1.94807	pos	Pentobarbital	HMDB0014457	Organoheterocyclic compounds	Diazines	Pyrimidines and pyrimidine derivatives	2M+NH4	C11H18N2O3	38.6	0	1.18569	7.86707	3.87968
1.05_184.0013m/z	184.001	1.04565	neg	Phosphoserine	HMDB0000272	Organic acids and derivatives	Carboxylic acids and derivatives	Amino acids, peptides, and analogues	M-H	C3H8NO6P	38.6	0	-1.75508	47.6312	42.4779
5.44_560.4943n	561.502	5.44373	pos	Phytoene 1,2-epoxide	HMDB0036875	Lipids and lipid-like molecules	Prenol lipids	Sesquaterpenoids	M+H-H2O, M+H	C40H64O	38.6	6.53	-2.48108	508.212	1256.16
1.15_566.1906m/z	566.191	1.15012	pos	Rolitetracycline	HMDB0015414	Phenylpropanoids and polyketides	Tetracyclines	Unclassified	M+K	C27H33N3O8	38.6	0.238	1.30752	0.0296856	351.855
0.81_171.0531n	189.087	0.8058	pos	Tetrahydrodipicolinate	HMDB0012289	Organic acids and derivatives	Carboxylic acids and derivatives	Amino acids, peptides, and analogues	M+H, M+NH4	C7H9NO4	38.6	1.7	-0.596896	109.108	361.937
1.99_519.1350m/z	519.135	1.99428	neg	trans-Caffeic acid [apiosyl-(1->6)-glucosyl] ester	HMDB0033694	Phenylpropanoids and polyketides	Cinnamic acids and derivatives	Hydroxycinnamic acids and derivatives	M+FA-H	C20H26O13	38.6	2.76	-1.13212	3.767	13.5391
6.87_518.2871m/z	518.287	6.87473	neg	Vignatic acid B	HMDB0033617	Organic acids and derivatives	Carboxylic acids and derivatives	Amino acids, peptides, and analogues	M-H	C27H41N3O7	38.6	1.53	-0.0946812	838.098	472.988
4.42_421.2687m/z	421.269	4.41882	neg	Volicitin	LMFA08020212	Lipids and lipid-like molecules	Fatty Acyls	Fatty amides	M-H	C23H38N2O5	38.6	11.8	-4.8535	6.87566	2.0647
1.73_339.0836m/z	339.084	1.72805	neg	Vulgaxanthin II	HMDB0029841	Organic acids and derivatives	Carboxylic acids and derivatives	Tetracarboxylic acids and derivatives	M-H	C14H16N2O8	38.6	10.3	0.641144	0.536173	17.7618
3.69_455.2800m/z	455.28	3.68565	pos	Withanolide B	HMDB0030020	Lipids and lipid-like molecules	Steroids and steroid derivatives	Steroid lactones	M+H	C28H38O5	38.6	0	1.69053	8.15781	1.0002
0.81_333.1394m/z	333.139	0.8058	pos	Zanamivir	HMDB0014698	Organic acids and derivatives	Carboxylic acids and derivatives	Carboxylic acid derivatives	M+H	C12H20N4O7	38.6	0	-3.23513	30.6747	33.3779
0.56_463.0142m/z	463.014	0.5558	pos	Zonisamide	HMDB0015045	Organoheterocyclic compounds	Benzisoxazoles	Unclassified	2M+K	C8H8N2O3S	38.6	0	-0.30409	481.556	314.713
6.30_415.3566m/z	415.357	6.30002	pos	(22Alpha)-hydroxy-campest-4-en-3-one	HMDB0012113	Lipids and lipid-like molecules	Steroids and steroid derivatives	Bile acids, alcohols and derivatives	M+H	C28H46O2	38.5	0	-1.0503	5.20448	10.1661
4.68_623.5224m/z	623.522	4.67643	pos	(R)-3-Hydroxy-Octadecanoic acid	HMDB0010737	Lipids and lipid-like molecules	Fatty Acyls	Fatty acids and conjugates	2M+Na	C18H36O3	38.5	0.0709	0.561194	1.88452	21.1996
3.70_287.0586m/z	287.059	3.69802	neg	{[5-(4-methoxyphenyl)-3-oxopentan-2-yl]oxy}sulfonic acid	HMDB0133000	Benzenoids	Phenol ethers	Anisoles	M-H	C12H16O6S	38.5	4.56	-3.11358	13.9744	16.4146
6.36_295.2277m/z	295.228	6.35868	pos	13-L-Hydroperoxylinoleic acid	HMDB0003871	Lipids and lipid-like molecules	Fatty Acyls	Lineolic acids and derivatives	M+H-H2O	C18H32O4	38.5	0	3.10715	17.527	11.9829
4.60_422.1629m/z	422.163	4.59538	neg	18-Carboxy-dinor-LTE4	HMDB0012607	Organic acids and derivatives	Carboxylic acids and derivatives	Amino acids, peptides, and analogues	M-H2O-H	C21H31NO7S	38.5	14.7	-3.16409	0.0547006	11.1411
1.18_473.1427m/z	473.143	1.18127	pos	1-Aminopyrene	HMDB0041793	Benzenoids	Pyrenes	Unclassified	2M+K	C16H11N	38.5	0	2.80494	9.16136	6.98198
2.20_417.2297m/z	417.23	2.20072	pos	2-(3-Phenylpropyl)pyridine	HMDB0036173	Organoheterocyclic compounds	Pyridines and derivatives	Unclassified	2M+Na	C14H15N	38.5	0	-1.12757	28.599	22.3627
3.66_855.2033m/z	855.203	3.65665	pos	2-{9-hydroxy-2-oxo-2H,8H,9H-furo[2,3-h]chromen-8-yl}propan-2-yl (2E)-3-(4-hydroxyphenyl)prop-2-enoate	HMDB0128937	Phenylpropanoids and polyketides	Coumarins and derivatives	Furanocoumarins	2M+K	C23H20O7	38.5	0	-2.0125	1.9729	2.12617
4.57_181.0716m/z	181.072	4.5669	neg	2-Methylerythritol	HMDB0011659	Organic oxygen compounds	Organooxygen compounds	Carbohydrates and carbohydrate conjugates	M+FA-H	C5H12O4	38.5	0	-1.03477	12.2138	6.48203
0.66_445.1471m/z	445.147	0.6583	pos	3-(1,1-Dimethylallyl)scopoletin 7-glucoside	HMDB0032853	Phenylpropanoids and polyketides	Coumarins and derivatives	Coumarin glycosides	M+Na	C21H26O9	38.5	0	0.384461	155.188	32.2861
3.27_491.2864m/z	491.286	3.2706	neg	3-Hydroxydodecanedioic acid	HMDB0000413	Organic acids and derivatives	Hydroxy acids and derivatives	Medium-chain hydroxy acids and derivatives	2M-H	C12H22O5	38.5	2.94	0.538547	63.6429	10.4843
0.55_720.8096m/z	720.81	0.545417	neg	5-Diphosphoinositol pentakisphosphate	HMDB0006229	Organic oxygen compounds	Organooxygen compounds	Alcohols and polyols	M-H2O-H	C6H19O27P7	38.5	0	-0.298165	68.2262	56.6613
3.96_501.1298m/z	501.13	3.96432	neg	5-S-Glutathionyl-aminochrome reduced	HMDB0060086	Organic acids and derivatives	Carboxylic acids and derivatives	Amino acids, peptides, and analogues	M+FA-H	C18H24N4O8S	38.5	8	0.148449	62.8846	130.39
1.67_379.0821m/z	379.082	1.67235	neg	6-(3,4-dihydroxy-6-methyl-5-oxooxan-2-yl)-5,7-dihydroxy-2-phenyl-4H-chromen-4-one	HMDB0127341	Phenylpropanoids and polyketides	Flavonoids	Flavonoid glycosides	M-H2O-H	C21H18O8	38.5	1.12	-0.63907	746.264	372.712
0.64_696.2242m/z	696.224	0.6438	pos	6-Hydroxy-5-methoxyindole glucuronide	HMDB0010362	Organic oxygen compounds	Organooxygen compounds	Carbohydrates and carbohydrate conjugates	2M+NH4	C15H17NO8	38.5	0	-0.602679	371.943	72.0646
3.49_297.1341m/z	297.134	3.48562	neg	6-Methyladenine	HMDB0002099	Organoheterocyclic compounds	Imidazopyrimidines	Purines and purine derivatives	2M-H	C6H7N5	38.5	0	3.50456	13.3261	15.3966
1.47_561.3025m/z	561.303	1.47277	pos	7-(2-hydroxyphenyl)-1-phenylhept-4-en-3-one	HMDB0134621	Phenylpropanoids and polyketides	Diarylheptanoids	Linear diarylheptanoids	2M+H	C19H20O2	38.5	1.02	4.62935	18.847	13.446
0.52_459.2523m/z	459.252	0.516433	neg	8,12-Epoxy-4(15),7,11-eudesmatrien-1-one	HMDB0033235	Lipids and lipid-like molecules	Prenol lipids	Sesquiterpenoids	2M-H	C15H18O2	38.5	0	-3.96799	35.6786	18.2034
0.94_554.1840m/z	554.184	0.937783	pos	Alpha-Trisaccharide	HMDB0006595	Organic oxygen compounds	Organooxygen compounds	Carbohydrates and carbohydrate conjugates	M+K	C20H37NO14	38.5	0.75	-1.01368	506.634	367.152
2.26_360.1919m/z	360.192	2.26305	pos	Danazol	HMDB0002835	Lipids and lipid-like molecules	Steroids and steroid derivatives	Estrane steroids	M+Na	C22H27NO2	38.5	4.61	-4.44757	27.8987	21.2345
1.10_429.0556m/z	429.056	1.10295	pos	Deoxyribose 5-phosphate	HMDB0001031	Organic oxygen compounds	Organooxygen compounds	Carbohydrates and carbohydrate conjugates	2M+H	C5H11O7P	38.5	0	-0.336245	52.3198	111.293
5.74_611.4879m/z	611.488	5.74122	neg	DG(14:1(9Z)/18:0/0:0)	HMDB0007042	Lipids and lipid-like molecules	Glycerolipids	Diradylglycerols	M+FA-H	C35H66O5	38.5	9.35	-2.29575	7.96731	62.6206
1.07_369.1141m/z	369.114	1.07212	pos	Di-O-methylcrenatin	HMDB0032742	Organic oxygen compounds	Organooxygen compounds	Carbohydrates and carbohydrate conjugates	M+Na	C15H22O9	38.5	10.4	-4.36438	186.877	215.743
0.92_461.0458m/z	461.046	0.923117	pos	D-Ribulose 5-phosphate	HMDB0000618	Organooxygen compounds	Carbohydrates and carbohydrate conjugates	Monosaccharides	2M+H	C5H11O8P	38.5	0	0.544217	28.6613	20.1277
7.93_423.3961m/z	423.396	7.92945	pos	Ethyl menthane carboxamide	HMDB0037834	Lipids and lipid-like molecules	Prenol lipids	Monoterpenoids	2M+H	C13H25NO	38.5	0	3.81742	771.355	671.507
2.06_363.1163m/z	363.116	2.06442	neg	fluvoxamino acid	HMDB0060950	Benzenoids	Benzene and substituted derivatives	Trifluoromethylbenzenes	M+FA-H	C14H17F3N2O3	38.5	0	-3.19664	9.31394	4.73736
7.33_884.6823m/z	884.682	7.33463	neg	GlcCer(d18:2(4E,8Z)/25:0(2OH[R]))	LMSP05010057	Lipids and lipid-like molecules	Sphingolipids	Neutral glycosphingolipids	M+FA-H	C49H93NO9	38.5	2.09	-1.11096	1.08304e-06	216.709
0.51_292.1616m/z	292.162	0.509633	pos	Glutaminylglutamine	HMDB0028795	Organic acids and derivatives	Carboxylic acids and derivatives	Amino acids, peptides, and analogues	M+NH4	C10H18N4O5	38.5	0	0.207162	39.1524	61.9268
1.76_334.1075n	335.115	1.76475	pos	Glutathione episulfonium ion	HMDB0060479	Organic acids and derivatives	Carboxylic acids and derivatives	Amino acids, peptides, and analogues	M+H, 2M+H	C12H20N3O6S+	38.5	1.17	0.508473	137.389	37.6622
4.33_323.2843m/z	323.284	4.33112	pos	Heneicosapentaenoic Acid-d6	96430	Unclassified	Unclassified	Unclassified	M+H	C21H26D6O2	38.5	13.9	-2.6637	1.08304e-06	44.8866
0.64_525.1672m/z	525.167	0.6438	pos	L-beta-aspartyl-L-glutamic acid	HMDB0011164	Organic acids and derivatives	Peptidomimetics	Hybrid peptides	2M+H	C9H14N2O7	38.5	0	-0.500696	250.603	31.9801
4.36_486.2054m/z	486.205	4.36012	pos	L-beta-aspartyl-L-threonine	HMDB0011169	Organic acids and derivatives	Peptidomimetics	Hybrid peptides	2M+NH4	C8H14N2O6	38.5	0	2.5368	6.37642	3.95078
1.14_179.0199m/z	179.02	1.14438	neg	L-Malic acid	HMDB0000156	Organic acids and derivatives	Hydroxy acids and derivatives	Beta hydroxy acids and derivatives	M+FA-H	C4H6O5	38.5	0	1.59148	1.68545	3.50795
1.33_421.0697m/z	421.07	1.3286	pos	Mollicellin A	HMDB0033339	Organoheterocyclic compounds	Benzopyrans	1-benzopyrans	M+K	C21H18O7	38.5	0	3.40342	1.35348	32.1293
4.94_225.1961m/z	225.196	4.93642	pos	N,N'-Dicyclohexylurea	34503	Unclassified	Unclassified	Unclassified	M+H	C13H24N2O	38.5	0.661	-0.301394	11.684	7.8978
0.84_171.1124m/z	171.112	0.835117	pos	N6-Acetyl-L-lysine	HMDB0000206	Organic acids and derivatives	Carboxylic acids and derivatives	Amino acids, peptides, and analogues	M+H-H2O	C8H16N2O3	38.5	0	-2.0308	42.2996	19.4651
11.82_355.2842m/z	355.284	11.8167	pos	N-Methylnicotinium	HMDB0001009	Organoheterocyclic compounds	Pyridines and derivatives	Pyrrolidinylpyridines	2M+H	C11H17N2+	38.5	0	-4.14062	79.9438	60.0177
5.45_781.5441m/z	781.544	5.44585	neg	N-stearoyl taurine	LMFA08020078	Lipids and lipid-like molecules	Fatty Acyls	Fatty amides	2M-H	C20H41NO4S	38.5	0	0.193624	21.1585	10.156
6.89_355.1571m/z	355.157	6.89133	pos	O-Ureidohomoserine	HMDB0012271	Organic acids and derivatives	Carboxylic acids and derivatives	Amino acids, peptides, and analogues	2M+H	C5H11N3O4	38.5	0	-0.218855	7.96901	4.73225
5.98_658.4234m/z	658.423	5.9817	pos	PE(P-16:0/12:0)	LMGP02030007	Lipids and lipid-like molecules	Glycerophospholipids	Glycerophosphoethanolamines	M+K	C33H66NO7P	38.5	5.53	4.13155	203.91	171.971
1.10_150.0315n	173.021	1.10295	pos	Phenylglyoxylic acid	HMDB0001587	Benzenoids	Benzene and substituted derivatives	Benzoyl derivatives	M+Na, 2M+Na	C8H6O3	38.5	0	-1.53173	88.6987	89.9344
2.02_437.2028m/z	437.203	2.02045	pos	S-[1-[2-(Acetyloxy)ethyl]butyl] ethanethioate	HMDB0037764	Organic acids and derivatives	Thiocarboxylic acids and derivatives	Thioesters	2M+H	C10H18O3S	38.5	0	0.386164	27.9521	9.47286
10.25_415.0044m/z	415.004	10.2536	neg	Sedoheptulose 1,7-bisphosphate	HMDB0060274	Organooxygen compounds	Carbohydrates and carbohydrate conjugates	Monosaccharides	M+FA-H	C7H16O13P2	38.5	3.94	-1.10447	36.5596	51.6074
0.67_723.2005m/z	723.201	0.671967	neg	Sucrose octaacetate	HMDB0029893	Organooxygen compounds	Carbohydrates and carbohydrate conjugates	Glycosyl compounds	M+FA-H	C28H38O19	38.5	1.37	2.35653	480.439	1220.37
7.32_786.6727n	787.679	7.32247	pos	TG(12:0/13:0/22:3(10Z,13Z,16Z))[iso6]	99059	Unclassified	Unclassified	Unclassified	M+H-H2O, M+H	C50H90O6	38.5	3.17	-1.35708	0.853114	759.822
5.98_718.6096n	719.617	5.9817	pos	TG(14:0/14:1(9Z)/14:1(9Z))	HMDB0042278	Lipids and lipid-like molecules	Glycerolipids	Triradylcglycerols	M+H-H2O, M+H	C45H82O6	38.5	1.35	-2.15448	260.867	4824.65
3.11_557.3650m/z	557.365	3.10952	pos	Triprolidine	HMDB0014571	Benzenoids	Benzene and substituted derivatives	Styrenes	2M+H	C19H22N2	38.5	0.202	2.04348	6.67437	0.934343
5.53_727.6363m/z	727.636	5.53123	pos	Type IV cyanolipid 18:0 ester	LMFA07030003	Lipids and lipid-like molecules	Fatty Acyls	Fatty esters	2M+H	C23H41NO2	38.5	0	2.12807	7.19091	35.144
2.49_446.2959m/z	446.296	2.49055	pos	Valyl-Proline	HMDB0029135	Organic acids and derivatives	Carboxylic acids and derivatives	Amino acids, peptides, and analogues	2M+NH4	C10H18N2O3	38.5	7.84	-3.21256	8.71296	6.87253
8.36_331.2278m/z	331.228	8.36243	neg	Vitamin A	HMDB0000305	Lipids and lipid-like molecules	Prenol lipids	Retinoids	M+FA-H	C20H30O	38.5	12.7	-0.324944	20.2747	8.669
1.29_557.2548m/z	557.255	1.2856	pos	Voglibose	HMDB0015598	Organic oxygen compounds	Organooxygen compounds	Alcohols and polyols	2M+Na	C10H21NO7	38.5	2.94	3.62319	38.8732	42.0212
2.05_349.1496m/z	349.15	2.05037	neg	(2S)-2-Butanol O-[b-D-Apiofuranosyl-(1->6)-b-D-glucopyranoside]	HMDB0041255	Organic oxygen compounds	Organooxygen compounds	Carbohydrates and carbohydrate conjugates	M-H2O-H	C15H28O10	38.4	1.1	-2.3047	11.9942	81.3137
1.07_627.1756m/z	627.176	1.07212	pos	(S)-5'-Deoxy-5'-(methylsulfinyl)adenosine	HMDB0033662	Nucleosides, nucleotides, and analogues	5'-deoxyribonucleosides	Unclassified	2M+H	C11H15N5O4S	38.4	18.7	-0.963884	101.613	86.3545
1.87_183.1374m/z	183.137	1.87357	pos	(S)-9-Hydroxy-10-undecenoic acid	HMDB0032662	Organic acids and derivatives	Hydroxy acids and derivatives	Medium-chain hydroxy acids and derivatives	M+H-H2O	C11H20O3	38.4	0	-2.95675	9.58348	5.46246
1.75_570.2876m/z	570.288	1.74942	pos	1-[(2,5-Dimethylphenyl)azo]-2-naphthalenol	HMDB0032889	Benzenoids	Naphthalenes	Naphthols and derivatives	2M+NH4	C18H16N2O	38.4	0	2.34128	21.9789	16.4681
2.28_431.2409m/z	431.241	2.27872	pos	15R-PGE2 methyl ester, 15-acetate	LMFA03010201	Lipids and lipid-like molecules	Fatty Acyls	Eicosanoids	M+Na	C23H36O6	38.4	0	1.11139	20.3791	15.3571
8.59_446.3381n	445.331	8.58582	neg	1alpha-hydroxy-18-(4-hydroxy-4-methylpentyloxy)-23,24,25,26,27-pentanorvitamin D3 / 1alpha-hydroxy-18-(4-hydroxy-4-methylpentyloxy)-23,24,25,26,27-pentanorcholecalciferol	LMST03020586	Lipids and lipid-like molecules	Sterol Lipids	Secosteroids	M-H, M+FA-H	C28H46O4	38.4	11.2	-3.31826	55.9068	66.9689
5.52_385.3102m/z	385.31	5.51657	pos	2,6-Diisopropyl-3-methylphenol	HMDB0029820	Lipids and lipid-like molecules	Prenol lipids	Monoterpenoids	2M+H	C13H20O	38.4	0	0.131179	9.09319	35.7108
0.61_255.0741n	294.037	0.614633	pos	2-{[hydroxy(4-hydroxy-3,5-dimethoxyphenyl)methylidene]amino}acetic acid	HMDB0131458	Benzenoids	Benzene and substituted derivatives	Benzoic acids and derivatives	M+K, 2M+H	C11H13NO6	38.4	0	-0.68651	459.934	254.28
2.61_787.4023m/z	787.402	2.61153	pos	28-Glucosyl-19(29)-dehydroursolic acid 3-arabinoside	HMDB0038019	Lipids and lipid-like molecules	Prenol lipids	Terpene glycosides	M+K	C41H64O12	38.4	0.89	-0.915406	76.2033	66.6205
1.89_736.2154m/z	736.215	1.88923	pos	2-amino-4-({1-[(carboxymethyl)-C-hydroxycarbonimidoyl]-2-{[5,9-dihydroxy-8,8-dimethyl-6-(2-methylpropanoyl)-2-oxo-4-phenyl-2H,8H,9H,10H-pyrano[2,3-h]chromen-10-yl]sulfanyl}ethyl}-C-hydroxycarbonimidoyl)butanoic acid	HMDB0126106	Organic acids and derivatives	Carboxylic acids and derivatives	Amino acids, peptides, and analogues	M+Na	C34H39N3O12S	38.4	20.5	1.00397	51.9392	1.80329
6.79_579.5125m/z	579.513	6.79133	pos	2-Pentadecylfuran	HMDB0033609	Organoheterocyclic compounds	Heteroaromatic compounds	Unclassified	2M+Na	C19H34O	38.4	2.89	2.47609	442.753	257.894
9.20_463.4288m/z	463.429	9.19572	pos	3,6,9-Hexadecatriene	LMFA11000368	Lipids and lipid-like molecules	Fatty Acyls	Hydrocarbons	2M+Na	C16H28	38.4	9.48	3.09552	205.578	150.688
4.79_971.6908m/z	971.691	4.7921	pos	6alpha-Hydroxycastasterone	LMST01030128	Lipids and lipid-like molecules	Sterol Lipids	Sterols	2M+K	C28H50O5	38.4	8.92	-4.34541	1.08304e-06	15.5902
1.84_392.1820m/z	392.182	1.84225	pos	Amrinone	HMDB0015496	Organoheterocyclic compounds	Pyridines and derivatives	Bipyridines and oligopyridines	2M+NH4	C10H9N3O	38.4	0	-2.41693	8.57679	5.21213
2.09_158.0031m/z	158.003	2.09323	pos	Benzothiazole	HMDB0032930	Organoheterocyclic compounds	Benzothiazoles	Unclassified	M+Na	C7H5NS	38.4	0	-2.66844	7.16408	5.97968
0.69_712.2218m/z	712.222	0.6873	pos	Cephalexin	HMDB0014707	Organoheterocyclic compounds	Lactams	Beta lactams	2M+NH4	C16H17N3O4S	38.4	0	0.0683884	21.9809	17.8543
8.67_512.5032m/z	512.503	8.66573	pos	Cer(d18:0/14:0)	HMDB0011759	Lipids and lipid-like molecules	Sphingolipids	Ceramides	M+H	C32H65NO3	38.4	2.22	-1.07537	3911.12	3128.52
2.25_402.2438m/z	402.244	2.24738	pos	Dehydroxypaxilline	HMDB0037531	Organoheterocyclic compounds	Naphthopyrans	Unclassified	M+H-H2O	C27H33NO3	38.4	0	2.46569	19.3251	11.3175
8.16_634.5523n	635.56	8.16377	pos	DG(17:2(9Z,12Z)/20:0/0:0)[iso2]	LMGL02010066	Lipids and lipid-like molecules	Glycerolipids	Diradylglycerols	M+H, M+Na, M+H-H2O	C40H74O5	38.4	6.51	-2.13327	2335.92	504.714
10.34_302.9850m/z	302.985	10.3354	neg	Dihydroasparagusic acid	HMDB0035716	Organic acids and derivatives	Carboxylic acids and derivatives	Carboxylic acids	2M-H	C4H8O2S2	38.4	9.31	-2.74669	2.31619	7.3204
0.56_211.0069m/z	211.007	0.5558	pos	Dimethyl sulfone	HMDB0004983	Organosulfur compounds	Sulfonyls	Sulfones	2M+Na	C2H6O2S	38.4	0	-0.378204	73.3241	57.5052
5.62_411.3616m/z	411.362	5.61922	pos	Dodecanol	HMDB0011626	Lipids and lipid-like molecules	Fatty Acyls	Fatty alcohols	2M+K	C12H26O	38.4	0	4.68083	7.25524	29.1902
3.05_654.3475m/z	654.348	3.05135	pos	Fluvoxamine	HMDB0014322	Benzenoids	Benzene and substituted derivatives	Trifluoromethylbenzenes	2M+NH4	C15H21F3N2O2	38.4	0	4.19022	9.67956	7.38772
0.63_453.1006m/z	453.101	0.629133	pos	Glycerylphosphorylethanolamine	HMDB0000114	Organic acids and derivatives	Organic phosphoric acids and derivatives	Organic phosphoramides	2M+Na	C5H14NO6P	38.4	0	-0.824113	42.2816	28.9518
0.84_72.9928m/z	72.9928	0.837317	neg	Glyoxylic acid	HMDB0000119	Organic acids and derivatives	Carboxylic acids and derivatives	Carboxylic acids	M-H	C2H2O3	38.4	0	-4.51716	247.318	240.022
1.73_390.1479m/z	390.148	1.73442	pos	Hetacillin	HMDB0014877	Organoheterocyclic compounds	Lactams	Beta lactams	M+H	C19H23N3O4S	38.4	0	-0.689688	390.504	219.831
0.89_400.9441m/z	400.944	0.892167	neg	Inositol 1,3,4-trisphosphate	HMDB0001143	Organic oxygen compounds	Organooxygen compounds	Alcohols and polyols	M-H2O-H	C6H15O15P3	38.4	2.8	-1.02963	102.599	83.4896
7.59_713.6216m/z	713.622	7.59347	pos	lanosteryl oleate	LMST01020032	Lipids and lipid-like molecules	Sterol Lipids	Sterols	M+Na	C48H82O2	38.4	0.874	1.25905	1.72155	666.331
5.18_228.1959m/z	228.196	5.18058	pos	Linalyl propionate	HMDB0030425	Lipids and lipid-like molecules	Prenol lipids	Monoterpenoids	M+NH4	C13H22O2	38.4	0	0.414729	33.4303	24.5156
0.67_88.0390m/z	88.039	0.6728	pos	L-Serine	HMDB0000187	Organic acids and derivatives	Carboxylic acids and derivatives	Amino acids, peptides, and analogues	M+H-H2O	C3H7NO3	38.4	0	-3.3101	33.5086	20.8635
6.43_477.4444m/z	477.444	6.43218	pos	Melissyl alcohol	LMFA05000006	Lipids and lipid-like molecules	Fatty Acyls	Fatty alcohols	M+K	C30H62O	38.4	0.0234	2.71235	10951.5	9410.67
2.20_385.2443m/z	385.244	2.20072	pos	Merodesmosine	HMDB0030407	Organic acids and derivatives	Carboxylic acids and derivatives	Amino acids, peptides, and analogues	M+H-H2O	C18H34N4O6	38.4	2.42	-0.539536	32.5393	20.4503
3.12_774.4745m/z	774.474	3.12418	pos	Methyl (9Z)-6'-oxo-6,6'-diapo-6-carotenoate	HMDB0031978	Lipids and lipid-like molecules	Prenol lipids	Diterpenoids	2M+NH4	C25H30O3	38.4	1.07	2.20524	19.4284	11.9494
1.75_505.2448m/z	505.245	1.74942	pos	Methylphenidate	HMDB0014566	Organic nitrogen compounds	Organonitrogen compounds	Amines	2M+K	C14H19NO2	38.4	0	-3.32543	18.5087	57.1496
2.89_679.5103m/z	679.51	2.88835	pos	MG(0:0/16:1(9Z)/0:0)	HMDB0011534	Lipids and lipid-like molecules	Glycerolipids	Monoradylglycerols	2M+Na	C19H36O4	38.4	3.65	-2.56574	27.7433	25.8347
1.83_348.1417m/z	348.142	1.82675	pos	Monocrotaline	HMDB0034363	Organoheterocyclic compounds	Pyrrolizines	Unclassified	M+Na	C16H23NO6	38.4	0	-0.152602	5.87357	4.99673
2.28_368.1613m/z	368.161	2.27872	pos	Moschamindole	HMDB0033431	Phenylpropanoids and polyketides	2-arylbenzofuran flavonoids	Unclassified	M+NH4	C20H18N2O4	38.4	0	2.29816	9.61886	6.07374
1.03_288.1183m/z	288.118	1.02678	pos	N-Ribosylhistidine	HMDB0002089	Organic acids and derivatives	Carboxylic acids and derivatives	Amino acids, peptides, and analogues	M+H	C11H17N3O6	38.4	0	-2.59275	96.79	78.3736
7.46_425.3772m/z	425.377	7.46497	pos	Obtusifoliol	HMDB0001242	Lipids and lipid-like molecules	Prenol lipids	Triterpenoids	M+H-H2O	C30H50O2	38.4	0	-1.3961	1.08304e-06	112.085
13.85_730.5369m/z	730.537	13.8465	pos	PGD2-d4	LMFA03010007	Lipids and lipid-like molecules	Fatty Acyls	Eicosanoids	2M+NH4	C20H28D4O5	38.4	0	4.05084	123.175	126.267
2.52_951.4426m/z	951.443	2.51995	neg	PIP2(16:0/16:0)	HMDB0010032	Lipids and lipid-like molecules	Glycerophospholipids	Glycerophosphoinositol phosphates	M-H2O-H	C41H81O19P3	38.4	2.73	2.01839	40.7588	86.4039
8.28_211.1324m/z	211.132	8.27743	pos	Piperazine	HMDB0014730	Organoheterocyclic compounds	Diazinanes	Piperazines	2M+K	C4H10N2	38.4	0	2.33523	22.6292	22.4268
4.03_566.3079m/z	566.308	4.03313	pos	PKOHA-PA	LMGP20070010	Lipids and lipid-like molecules	Glycerophospholipids	Oxidized glycerophospholipids	M+NH4	C26H45O10P	38.4	0.588	-1.66456	61.466	53.7506
9.72_341.3056m/z	341.306	9.71918	pos	Polyoxyethylene (600) monoricinoleate	HMDB0032476	Lipids and lipid-like molecules	Fatty Acyls	Fatty alcohols	M+H	C21H40O3	38.4	0	1.62822	7.99606	4.20302
1.95_374.1187m/z	374.119	1.9532	pos	Tazarotene	HMDB0014937	Lipids and lipid-like molecules	Prenol lipids	Retinoids	M+Na	C21H21NO2S	38.4	0	0.474188	11.4952	5.6931
6.00_467.4238m/z	467.424	5.99603	pos	Tetradecanol	HMDB0011638	Lipids and lipid-like molecules	Fatty Acyls	Fatty alcohols	2M+K	C14H30O	38.4	0	3.01044	7.829	230.176
1.56_321.1184m/z	321.118	1.56203	neg	Triethyl citrate	HMDB0034263	Organic acids and derivatives	Carboxylic acids and derivatives	Tricarboxylic acids and derivatives	M+FA-H	C12H20O7	38.4	8.9	-2.43229	2.66415	22.7593
2.14_561.2908m/z	561.291	2.1389	pos	Tyrosyl-Valine	HMDB0029118	Organic acids and derivatives	Carboxylic acids and derivatives	Amino acids, peptides, and analogues	2M+H	C14H20N2O4	38.4	0	-1.93017	37.0439	8.28332
4.60_617.4616m/z	617.462	4.59538	neg	1-(O-alpha-D-glucopyranosyl)-3-keto-(1,25R,27R)-octacosanetriol	LMFA13010023	Lipids and lipid-like molecules	Fatty Acyls	Fatty acyl glycosides	M-H	C34H66O9	38.3	5.4	-2.97387	1.49277	35.906
6.01_645.5083m/z	645.508	6.01123	pos	15(S)-Hydroxyeicosatrienoic acid	HMDB0005045	Lipids and lipid-like molecules	Fatty Acyls	Eicosanoids	2M+H	C20H34O3	38.3	0	-0.845168	4.44992	129.809
14.06_130.9660m/z	130.966	14.0611	pos	2,2-Dichloro-1,1-ethanediol	70365	Organohalogen compounds	Halohydrins	Chlorohydrins	M+H	C2H4Cl2O2	38.3	36.3	-1.11459	713.623	607.606
6.93_715.6365m/z	715.636	6.93483	pos	20:1 Campesteryl ester	LMST01020073	Lipids and lipid-like molecules	Sterol Lipids	Sterols	M+Na	C48H84O2	38.3	0.219	0.166775	23.9103	530.731
5.33_767.6694m/z	767.669	5.32557	pos	24-norcholesterol	LMST01010315	Lipids and lipid-like molecules	Sterol Lipids	Sterols	2M+Na	C26H44O	38.3	0	2.37028	13.9806	0.882819
1.17_525.1490m/z	525.149	1.16577	pos	3,3'-Bisanigorufone	HMDB0039472	Lipids and lipid-like molecules	Prenol lipids	Diterpenoids	M+H-H2O	C38H22O4	38.3	2.9	0.888901	282.261	469.09
5.37_453.4081m/z	453.408	5.3694	pos	32:5(17Z,20Z,23Z,26Z,29Z)	LMFA01030834	Lipids and lipid-like molecules	Fatty Acyls	Fatty Acids and Conjugates	M+H-H2O	C32H54O2	38.3	4.24	-2.17359	46.3323	97.0559
1.03_563.2058m/z	563.206	1.02678	pos	5,6-Dihydro-4-methoxy-6-[2-(4-methoxyphenyl)ethyl]-2H-pyran-2-one	HMDB0030549	Phenylpropanoids and polyketides	Kavalactones	Unclassified	2M+K	C15H18O4	38.3	0	3.07046	0.219294	48.9711
8.89_353.3294n	354.336	8.8904	pos	Anandamide (20:l, n-9)	LMFA08040010	Lipids and lipid-like molecules	Fatty Acyls	Fatty amides	M+H-H2O, M+H	C22H43NO2	38.3	2.12	-0.0270102	125.443	106.334
4.08_322.1861m/z	322.186	4.07713	pos	Arginyl-Phenylalanine	HMDB0028716	Organic acids and derivatives	Carboxylic acids and derivatives	Amino acids, peptides, and analogues	M+H	C15H23N5O3	38.3	0	-3.79716	49.4274	28.2874
2.03_556.2596m/z	556.26	2.03457	pos	Asparaginyl-Histidine	HMDB0028733	Organic acids and derivatives	Carboxylic acids and derivatives	Amino acids, peptides, and analogues	2M+NH4	C10H15N5O4	38.3	0	1.73872	12.9831	9.65189
0.63_460.2010m/z	460.201	0.629133	pos	b-D-Xylopyranosyl-(1->4)-a-L-rhamnopyranosyl-(1->2)-D-fucose	HMDB0041225	Organooxygen compounds	Carbohydrates and carbohydrate conjugates	Oligosaccharides	M+NH4	C17H30O13	38.3	2.83	-3.39535	2986.99	1247.61
1.55_116.0713m/z	116.071	1.5483	neg	Betaine	HMDB0000043	Organic acids and derivatives	Carboxylic acids and derivatives	Amino acids, peptides, and analogues	M-H	C5H11NO2	38.3	0	-3.17708	104.813	1.3331
9.20_435.3976m/z	435.398	9.19572	pos	C30:5 Monocyclic highly branched isoprenoid B	LMPR0106010007	Lipids and lipid-like molecules	Prenol lipids	Isoprenoids	M+Na	C30H52	38.3	9.6	3.70182	164.233	103.491
0.49_62.0238m/z	62.0238	0.4943	pos	Carbamic acid	HMDB0003551	Organic acids and derivatives	Organic carbonic acids and derivatives	Unclassified	M+H	CH3NO2	38.3	0	1.63885	33.2287	37.6137
1.18_610.2450m/z	610.245	1.18127	pos	Demethoxyegonol	HMDB0030772	Phenylpropanoids and polyketides	2-arylbenzofuran flavonoids	Unclassified	2M+NH4	C18H16O4	38.3	0	2.40964	30.0404	10.2805
12.23_317.2474m/z	317.247	12.2336	pos	Eicosapentaenoic Acid methyl ester	96532	Unclassified	Unclassified	Unclassified	M+H	C21H32O2	38.3	2.07	-0.232271	8.62524	17.0272
3.63_346.0372m/z	346.037	3.63125	neg	Fludarabine	HMDB0015206	Nucleosides, nucleotides, and analogues	Purine nucleotides	Purine ribonucleotides	M-H2O-H	C10H13FN5O7P	38.3	0.186	3.84108	28.1136	15.8983
1.17_245.0420m/z	245.042	1.16577	pos	Fucose 1-phosphate	HMDB0001265	Organic oxygen compounds	Organooxygen compounds	Carbohydrates and carbohydrate conjugates	M+H	C6H13O8P	38.3	0	-0.225632	9.82787	36.4578
1.69_283.1750m/z	283.175	1.69042	pos	Hexaethylene glycol	HMDB0061822	Organic oxygen compounds	Organooxygen compounds	Ethers	M+H	C12H26O7	38.3	1.72	-0.313791	48.479	34.121
6.31_563.4819m/z	563.482	6.31468	pos	Hydroxyphthioceranic acid (C34)	LMFA01020322	Lipids and lipid-like molecules	Fatty Acyls	Fatty Acids and Conjugates	M+K	C34H68O3	38.3	11.9	3.61569	3.19612	68.8803
0.57_490.9749m/z	490.975	0.5713	pos	Inosine triphosphate	HMDB0000189	Nucleosides, nucleotides, and analogues	Purine nucleotides	Purine ribonucleotides	M+H-H2O	C10H15N4O14P3	38.3	0	-3.00187	13.2843	47.7296
2.28_699.4018m/z	699.402	2.27872	pos	jasmolin I	LMPR0102060004	Lipids and lipid-like molecules	Prenol lipids	Isoprenoids	2M+K	C21H30O3	38.3	1.23	-0.59958	61.5172	47.1208
10.95_164.1432m/z	164.143	10.9472	pos	Mephentermine	HMDB0015452	Benzenoids	Benzene and substituted derivatives	Phenethylamines	M+H	C11H17N	38.3	0	-0.933721	7.31558	3.84532
3.71_257.1761m/z	257.176	3.71257	neg	Methyl (E)-2-dodecenoate	HMDB0031028	Lipids and lipid-like molecules	Fatty Acyls	Fatty acid esters	M+FA-H	C13H24O2	38.3	3.72	1.25739	1.08304e-06	6.01865
6.73_770.4992n	769.491	6.72507	neg	MGDG(20:5(5Z,8Z,11Z,14Z,17Z)/16:3(7Z,10Z,13Z))	LMGL05010017	Lipids and lipid-like molecules	Glycerolipids	Glycosyldiradylglycerols	M-H2O-H, M-H	C45H70O10	38.3	8.01	3.01376	1164.27	468.141
1.76_158.0810m/z	158.081	1.76475	pos	N-Carboxyethyl-g-aminobutyric acid	HMDB0002201	Organic acids and derivatives	Carboxylic acids and derivatives	Amino acids, peptides, and analogues	M+H-H2O	C7H13NO4	38.3	0.872	-0.875067	5.6842	6.36736
1.60_297.1447m/z	297.145	1.60458	pos	Niazirin	HMDB0032807	Organooxygen compounds	Carbohydrates and carbohydrate conjugates	Glycosyl compounds	M+NH4	C14H17NO5	38.3	0	0.597368	30.8207	43.706
0.97_336.0481m/z	336.048	0.96695	pos	Nicotinic acid mononucleotide	6026	Organic oxygen compounds	Organooxygen compounds	Carbohydrates and carbohydrate conjugates	M+H	C11H14NO9P	38.3	5.63	0.498624	82.2167	67.3644
0.56_372.2350m/z	372.235	0.5558	pos	N-Methyl-1-deoxynojirimycin	HMDB0035360	Organoheterocyclic compounds	Piperidines	Unclassified	2M+NH4	C7H15NO4	38.3	0	2.77205	479.497	153.331
1.30_449.2240m/z	449.224	1.29993	pos	Pantothenol	HMDB0004231	Lipids and lipid-like molecules	Fatty Acyls	Fatty amides	2M+K	C9H19NO4	38.3	1.06	-4.90424	331.546	230.706
2.72_378.2390m/z	378.239	2.71787	pos	PC(O-10:1(9E)/0:0)	LMGP01060027	Lipids and lipid-like molecules	Glycerophospholipids	Glycerophosphocholines	M+H-H2O	C18H38NO6P	38.3	1.37	-3.53908	17.4632	12.2993
2.98_841.5016m/z	841.502	2.97802	pos	PG(22:6(4Z,7Z,10Z,13Z,16Z,19Z)/20:5(5Z,8Z,11Z,14Z,17Z))	LMGP04010840	Lipids and lipid-like molecules	Glycerophospholipids	Glycerophosphoglycerols	M+H	C48H73O10P	38.3	3.67	0.200216	46.1019	50.7962
4.05_627.5499m/z	627.55	4.0478	pos	Phytal	HMDB0035654	Lipids and lipid-like molecules	Prenol lipids	Diterpenoids	2M+K	C20H38O	38.3	3.53	3.67332	1.08304e-06	24.9923
8.03_838.5584n	819.541	8.02563	neg	PI(16:0/18:0)	HMDB0009781	Lipids and lipid-like molecules	Glycerophospholipids	Glycerophosphoinositols	M-H2O-H, M-H	C43H83O13P	38.3	2.92	1.52642	1451.06	1168.29
1.05_174.0771m/z	174.077	1.04565	neg	Pipecolic acid	HMDB0000070	Organic acids and derivatives	Carboxylic acids and derivatives	Amino acids, peptides, and analogues	M+FA-H	C6H11NO2	38.3	0	-1.01385	19.3753	4.23656
4.99_417.1823m/z	417.182	4.98983	neg	Proflavine	HMDB0015255	Organoheterocyclic compounds	Quinolines and derivatives	Benzoquinolines	2M-H	C13H11N3	38.3	0	-2.40154	6.02071	5.46927
2.28_59.0490m/z	59.049	2.27872	pos	Propylene glycol	HMDB0001881	Organic oxygen compounds	Organooxygen compounds	Alcohols and polyols	M+H-H2O	C3H8O2	38.3	0	-1.9569	10.449	10.5914
11.01_762.5290m/z	762.529	11.0091	neg	PS(16:0/18:0)	HMDB0012356	Lipids and lipid-like molecules	Glycerophospholipids	Glycerophosphoserines	M-H	C40H78NO10P	38.3	9.97	-0.132273	557.04	942.298
13.84_894.5477m/z	894.548	13.8371	neg	PS(19:0/22:6(4Z,7Z,10Z,13Z,16Z,19Z))	LMGP03010479	Lipids and lipid-like molecules	Glycerophospholipids	Glycerophosphoserines	M+FA-H	C47H80NO10P	38.3	3.7	-2.94776	546.916	600.213
13.85_754.5349m/z	754.535	13.8465	pos	PS(O-18:0/18:3(6Z,9Z,12Z))	LMGP03020029	Lipids and lipid-like molecules	Glycerophospholipids	Glycerophosphoserines	M+H-H2O	C42H78NO9P	38.3	10.1	-4.23375	182.825	168.334
8.01_766.6916m/z	766.692	8.00632	pos	TG(14:0/14:0/16:1(9Z))	HMDB0042069	Lipids and lipid-like molecules	Glycerolipids	Triradylcglycerols	M+NH4	C47H88O6	38.3	0	-0.435212	813.322	690.534
0.61_261.1810m/z	261.181	0.614633	pos	Tiglylcarnitine	HMDB0002366	Lipids and lipid-like molecules	Fatty Acyls	Fatty acid esters	M+NH4	C12H21NO4	38.3	0	0.554941	142.842	403.408
3.32_236.1679m/z	236.168	3.31817	pos	(S)-3-Mercaptohexyl pentanoate	HMDB0038945	Lipids and lipid-like molecules	Fatty Acyls	Fatty acid esters	M+NH4	C11H22O2S	38.2	1.27	0.308748	18.9177	19.1698
0.97_698.1568m/z	698.157	0.96695	pos	{3-[2-(3,4-dihydroxy-5-methoxyphenyl)ethyl]phenyl}oxidanesulfonic acid	HMDB0129929	Phenylpropanoids and polyketides	Stilbenes	Unclassified	2M+NH4	C15H16O7S	38.2	2.04	-0.567656	158.622	23.7636
10.27_599.5531m/z	599.553	10.2687	pos	1,3Z,6Z,9Z-Heneicosatetraene	LMFA11000159	Lipids and lipid-like molecules	Fatty Acyls	Hydrocarbons	2M+Na	C21H36	38.2	0.443	0.833114	24.9931	12.0306
10.92_447.3462m/z	447.346	10.9173	pos	10-Undecenyl acetate	HMDB0031017	Lipids and lipid-like molecules	Fatty Acyls	Fatty alcohol esters	2M+Na	C13H24O2	38.2	0	3.94142	14.6761	13.6313
1.30_243.0258m/z	243.026	1.29993	pos	2-Ketobutyric acid	HMDB0000005	Organic acids and derivatives	Keto acids and derivatives	Short-chain keto acids and derivatives	2M+K	C4H6O3	38.2	0	-3.59151	11.3452	33.8165
0.63_171.1122m/z	171.112	0.629133	pos	2-Pyrrolidinone	HMDB0002039	Organoheterocyclic compounds	Pyrrolidines	Pyrrolidones	2M+H	C4H7NO	38.2	0	-3.47296	34.9293	31.7728
5.82_281.1386m/z	281.139	5.82138	pos	3,4-Diethylthiophene	HMDB0040236	Organoheterocyclic compounds	Heteroaromatic compounds	Unclassified	2M+H	C8H12S	38.2	0.784	-2.06679	14.9739	13.236
1.47_189.0403m/z	189.04	1.46597	neg	3-Hexenedioic acid	HMDB0000393	Lipids and lipid-like molecules	Fatty Acyls	Fatty acids and conjugates	M+FA-H	C6H8O4	38.2	0	-1.29467	13.1405	24.5146
12.54_659.5232m/z	659.523	12.5447	pos	4,8 Dimethylnonanoyl carnitine	HMDB0006202	Lipids and lipid-like molecules	Fatty Acyls	Fatty acid esters	2M+H	C18H35NO4	38.2	0	4.11492	26.6726	14.9104
1.03_380.1156m/z	380.116	1.02678	pos	Acamprosate	HMDB0014797	Organic acids and derivatives	Organic sulfonic acids and derivatives	Organosulfonic acids and derivatives	2M+NH4	C5H11NO4S	38.2	1.53	0.151424	476.329	424.004
6.86_643.5427m/z	643.543	6.86267	pos	Alpha-Linolenoyl ethanolamide	HMDB0013624	Organic nitrogen compounds	Organonitrogen compounds	Amines	2M+H	C20H35NO2	38.2	0	2.87003	1.08304e-06	49.5892
0.81_161.0686n	345.139	0.8058	pos	Aminoadipic acid	HMDB0000510	Organic acids and derivatives	Carboxylic acids and derivatives	Amino acids, peptides, and analogues	M+H-H2O, 2M+Na	C6H11NO4	38.2	0	-1.2387	29.2614	21.9206
2.29_553.2357m/z	553.236	2.29128	neg	Arginyl-Cysteine	HMDB0028706	Organic acids and derivatives	Carboxylic acids and derivatives	Amino acids, peptides, and analogues	2M-H	C9H19N5O3S	38.2	0	2.21161	22.4198	6.25245
1.21_502.1483m/z	502.148	1.21277	pos	Benzoyl peroxide	HMDB0032040	Benzenoids	Benzene and substituted derivatives	Benzoyl peroxides	2M+NH4	C14H10O4	38.2	0	-2.75704	50.4369	23.1034
1.92_816.4258m/z	816.426	1.92428	neg	beta-D-Glucosyloxydestruxin B	HMDB0040136	Organic acids and derivatives	Peptidomimetics	Depsipeptides	M+FA-H	C36H61N5O13	38.2	6.14	1.32081	125.876	24.8163
2.86_875.4601m/z	875.46	2.85868	pos	CPA(18:1(11Z)/0:0)	HMDB0007005	Lipids and lipid-like molecules	Glycerophospholipids	Glycerophosphates	2M+K	C21H39O6P	38.2	0	0.138882	1.08304e-06	6.18067
0.52_326.1138m/z	326.114	0.524967	pos	Diethylphosphate	HMDB0012209	Organic acids and derivatives	Organic phosphoric acids and derivatives	Phosphate esters	2M+NH4	C4H11O4P	38.2	0	3.24972	11.0587	3.94088
0.59_127.0510m/z	127.051	0.5887	neg	Dihydrothymine	HMDB0000079	Organoheterocyclic compounds	Diazines	Pyrimidines and pyrimidine derivatives	M-H	C5H8N2O2	38.2	0	-2.37446	111.706	164.886
4.21_507.3309m/z	507.331	4.20617	neg	Dolichosterone	HMDB0034336	Lipids and lipid-like molecules	Steroids and steroid derivatives	Bile acids, alcohols and derivatives	M+FA-H	C28H46O5	38.2	18.7	-4.06071	38.6936	17.4047
12.79_659.5228m/z	659.523	12.7944	pos	GlcCer(d14:2(4E,6E)/16:0)	LMSP0501AA52	Lipids and lipid-like molecules	Sphingolipids	Neutral glycosphingolipids	M+NH4	C36H67NO8	38.2	2.32	3.5492	161.472	109.114
5.25_418.2219m/z	418.222	5.25375	pos	Harmalol	HMDB0029838	Alkaloids and derivatives	Harmala alkaloids	Unclassified	2M+NH4	C12H12N2O	38.2	0	-4.74681	11.3236	10.9473
0.52_713.1466m/z	713.147	0.516433	neg	Indomethacin	HMDB0014473	Organoheterocyclic compounds	Indoles and derivatives	Benzoylindoles	2M-H	C19H16ClNO4	38.2	0	0.371303	59.2539	43.6625
0.64_336.1398m/z	336.14	0.6438	pos	L-2-Amino-4-methylenepentanedioic acid	HMDB0029433	Organic acids and derivatives	Carboxylic acids and derivatives	Amino acids, peptides, and analogues	2M+NH4	C6H9NO4	38.2	0	-1.09865	1.08304e-06	70.9536
5.08_435.2505m/z	435.251	5.07573	neg	LysoPA(0:0/18:1(9Z))	HMDB0007851	Lipids and lipid-like molecules	Glycerophospholipids	Glycerophosphates	M-H	C21H41O7P	38.2	8.12	-2.72219	397.262	292.718
8.22_508.3398m/z	508.34	8.21998	neg	LysoPC(17:0)	HMDB0012108	Lipids and lipid-like molecules	Glycerophospholipids	Glycerophosphocholines	M-H	C25H52NO7P	38.2	7.8	-2.12782	12.5053	17.2096
0.52_152.0585n	170.092	0.524967	pos	N1-Methyl-2-pyridone-5-carboxamide	HMDB0004193	Organoheterocyclic compounds	Pyridines and derivatives	Pyridinecarboxylic acids and derivatives	M+NH4, 2M+Na	C7H8N2O2	38.2	0	-0.564905	21.4802	32.2957
2.20_605.3259m/z	605.326	2.20072	pos	Neuromedin B (1-3)	HMDB0013016	Organic acids and derivatives	Carboxylic acids and derivatives	Amino acids, peptides, and analogues	2M+H	C12H22N4O5	38.2	0	0.948732	8.97781	6.04759
7.69_603.5491m/z	603.549	7.69447	pos	octatriacontanoic acid	LMFA01010038	Lipids and lipid-like molecules	Fatty Acyls	Fatty Acids and Conjugates	M+K	C38H76O2	38.2	6.47	2.43691	86.0982	222.02
5.62_519.4558m/z	519.456	5.61922	pos	Palmitaldehyde	HMDB0001551	Lipids and lipid-like molecules	Fatty Acyls	Fatty aldehydes	2M+K	C16H32O	38.2	0	4.24016	6.8368	34.7122
1.30_327.1795n	310.176	1.29993	pos	PC(O-5:0/0:0)[R]	LMGP01060020	Lipids and lipid-like molecules	Glycerophospholipids	Glycerophosphocholines	M+H-H2O, M+NH4	C13H30NO6P	38.2	0	-4.81156	210.014	195.587
3.22_432.1799m/z	432.18	3.22315	neg	Piscerythramine	LMPK12050157	Lipids and lipid-like molecules	Polyketides	Flavonoids	M-H2O-H	C26H29NO6	38.2	3.01	-3.81196	463.927	239.986
0.81_176.0917m/z	176.092	0.8058	pos	Succinylacetone	HMDB0000635	Organic acids and derivatives	Keto acids and derivatives	Medium-chain keto acids and derivatives	M+NH4	C7H10O4	38.2	0	-0.521299	34.0679	47.1889
0.64_867.2825m/z	867.282	0.6438	pos	Tolmetin glucuronide	HMDB0042044	Organic oxygen compounds	Organooxygen compounds	Carbohydrates and carbohydrate conjugates	2M+H	C21H23NO9	38.2	0	0.740388	189.019	11.5404
0.78_307.0428m/z	307.043	0.775467	pos	trans-trans-Muconic acid	HMDB0002349	Lipids and lipid-like molecules	Fatty Acyls	Fatty acids and conjugates	2M+Na	C6H6O4	38.2	0	1.35812	60.1753	69.6145
13.98_111.0197m/z	111.02	13.9755	neg	Uracil	HMDB0000300	Organoheterocyclic compounds	Diazines	Pyrimidines and pyrimidine derivatives	M-H	C4H4N2O2	38.2	0	-2.91661	5.90067	1.59267
0.60_131.0459m/z	131.046	0.602467	neg	Ureidopropionic acid	HMDB0000026	Organic acids and derivatives	Organic carbonic acids and derivatives	Ureas	M-H	C4H8N2O3	38.2	0	-2.6267	49.8712	62.5826
1.73_393.1298m/z	393.13	1.73442	pos	Valganciclovir	HMDB0015548	Organic acids and derivatives	Carboxylic acids and derivatives	Amino acids, peptides, and analogues	M+K	C14H22N6O5	38.2	0	4.16206	55.3023	2.00393
4.23_549.2267m/z	549.227	4.23448	neg	(±)-Ribaline	HMDB0033345	Organoheterocyclic compounds	Quinolines and derivatives	Dihydrofuranoquinolines	2M-H	C15H17NO4	38.1	0	4.53193	6.794	5.207
4.57_603.5130m/z	603.513	4.57493	pos	(3S,6E,10E)-1,6,10,14-Phytatetraen-3-ol	HMDB0035083	Lipids and lipid-like molecules	Prenol lipids	Diterpenoids	2M+Na	C20H34O	38.1	1.41	3.24389	1.77303	16.5999
1.69_481.1233m/z	481.123	1.69042	pos	(6-carboxy-3,4,5-trihydroxyoxan-2-yl)[2-(3,4-dihydroxyphenyl)-3,5-dihydroxy-7H-chromen-7-ylidene]oxidanium	HMDB0125144	Phenylpropanoids and polyketides	Flavonoids	Hydroxyflavonoids	M+NH4	C21H19O12+	38.1	8.88	3.9106	329.586	154.583
4.40_383.2576m/z	383.258	4.40362	pos	11'-Carboxy-gamma-tocotrienol	HMDB0012518	Lipids and lipid-like molecules	Prenol lipids	Sesquiterpenoids	M+H-H2O	C25H36O4	38.1	5.45	-1.19197	7.37679	0.0982649
7.41_533.4704m/z	533.47	7.4083	pos	18-Hydroxy-16-tritriacontanone	HMDB0039537	Lipids and lipid-like molecules	Fatty Acyls	Fatty alcohols	M+K	C33H66O2	38.1	17.4	1.97324	2.49846	353.384
7.34_57.0702m/z	57.0702	7.3368	pos	1-Butanol	HMDB0004327	Organic oxygen compounds	Organooxygen compounds	Alcohols and polyols	M+H-H2O	C4H10O	38.1	0	4.09013	9.764	5.71542
9.88_736.6075m/z	736.607	9.87502	pos	1-Octadecanoyl-2-(9Z,1Z-octadecadienoyl)-3-O-[(N,N,N-trimethyl) homoserine]-glycerol	46613	Unclassified	Unclassified	Unclassified	M+H	C44H81NO7	38.1	1.56	-1.53135	3147.54	2788.36
1.13_202.0360m/z	202.036	1.13028	neg	2-Aminomuconic acid	HMDB0001241	Organic acids and derivatives	Carboxylic acids and derivatives	Amino acids, peptides, and analogues	M+FA-H	C6H7NO4	38.1	0	1.63868	19.1482	43.9265
0.82_187.0845n	188.092	0.82045	pos	2-Keto-6-acetamidocaproate	HMDB0012150	Organic acids and derivatives	Keto acids and derivatives	Medium-chain keto acids and derivatives	M+H-H2O, M+H	C8H13NO4	38.1	0	0.0283257	38.0403	11.8766
2.96_686.0345m/z	686.035	2.96302	pos	2-Methyl-1,4-naphthalenediol bis(dihydrogen phosphate)	HMDB0032721	Benzenoids	Naphthalenes	Unclassified	2M+NH4	C11H12O8P2	38.1	0	-1.1735	62.6499	25.5611
5.62_475.4291m/z	475.429	5.61922	pos	2-Methyl-3-nonacosanone	HMDB0029993	Organic oxygen compounds	Organooxygen compounds	Carbonyl compounds	M+K	C30H60O	38.1	0	3.52373	20.625	10.3546
4.79_687.6059m/z	687.606	4.7921	pos	3-heptadecylphenol	LMPK15010005	Lipids and lipid-like molecules	Polyketides	Phenolic lipids	2M+Na	C23H40O	38.1	2.61	1.24151	3.81608	24.7205
0.82_350.1324m/z	350.132	0.82045	pos	3-Methylxanthine	HMDB0001886	Organoheterocyclic compounds	Imidazopyrimidines	Purines and purine derivatives	2M+NH4	C6H6N4O2	38.1	0	1.22524	1.08304e-06	6.22581
5.84_459.2012m/z	459.201	5.83638	neg	4-Hydroxyandrostenedione glucuronide	HMDB0010315	Lipids and lipid-like molecules	Steroids and steroid derivatives	Steroidal glycosides	M-H2O-H	C25H34O9	38.1	1.08	-2.66827	69.822	70.309
4.57_348.3036n	697.576	4.57493	pos	5-Heptadecyl-1,3-benzenediol	HMDB0038530	Benzenoids	Phenols	Benzenediols	M+Na, 2M+H	C23H40O2	38.1	0.618	2.14693	8.5881	30.455
5.37_525.4657m/z	525.466	5.3694	pos	6,10,14-Trimethyl-5,9,13-pentadecatrien-2-one	HMDB0034495	Lipids and lipid-like molecules	Prenol lipids	Diterpenoids	2M+H	C18H30O	38.1	0	-1.74107	27.6291	2.28993
0.53_426.9974m/z	426.997	0.530933	neg	8-Hydroxyluteolin 8-sulfate	HMDB0037597	Phenylpropanoids and polyketides	Flavonoids	Flavones	M+FA-H	C15H10O10S	38.1	0	-0.779443	65.903	80.0604
1.59_844.4055m/z	844.406	1.58925	pos	AK toxin I	HMDB0030401	Organic acids and derivatives	Carboxylic acids and derivatives	Amino acids, peptides, and analogues	2M+NH4	C23H27NO6	38.1	0	4.86773	8.18918	31.338
7.01_543.3386m/z	543.339	7.00715	pos	Arginyl-Proline	HMDB0028717	Organic acids and derivatives	Carboxylic acids and derivatives	Amino acids, peptides, and analogues	2M+H	C11H21N5O3	38.1	4.69	4.55604	16.7737	9.61686
3.27_464.0964m/z	464.096	3.2745	pos	Brassicanal C	HMDB0038589	Organoheterocyclic compounds	Indoles and derivatives	Indoles	2M+NH4	C10H9NO3S	38.1	4.31	4.25723	80.0422	30.3652
13.83_385.1776m/z	385.178	13.8317	pos	Cortexolone	HMDB0000015	Lipids and lipid-like molecules	Steroids and steroid derivatives	Hydroxysteroids	M+K	C21H30O4	38.1	0	0.0983694	5.01441	3.47396
7.81_949.6980m/z	949.698	7.81445	pos	Dehydrocarpaine II	HMDB0030273	Phenylpropanoids and polyketides	Macrolides and analogues	Unclassified	2M+H	C28H46N2O4	38.1	4.31	-0.880533	65.4253	155.695
6.63_665.5355m/z	665.536	6.62997	neg	DHA (d5)	LMFA01030762	Lipids and lipid-like molecules	Fatty Acyls	Fatty Acids and Conjugates	2M-H	C22H27D5O2	38.1	0	-0.635059	358.963	489.56
1.86_245.1858m/z	245.186	1.8579	pos	Diethylenetriamine	HMDB0031413	Organic nitrogen compounds	Organonitrogen compounds	Amines	2M+K	C4H13N3	38.1	0	3.42704	11.3602	13.2443
0.98_329.0035m/z	329.003	0.98145	pos	D-Sedoheptulose 7-phosphate	HMDB0001068	Organic oxygen compounds	Organooxygen compounds	Carbohydrates and carbohydrate conjugates	M+K	C7H15O10P	38.1	0	0.0548533	64.4509	54.5547
2.11_332.1237m/z	332.124	2.10823	pos	Fluoxetine	HMDB0014615	Benzenoids	Benzene and substituted derivatives	Trifluoromethylbenzenes	M+Na	C17H18F3NO	38.1	0	1.32243	0.0152504	24.5436
4.55_826.6758m/z	826.676	4.54545	pos	GlcCer(d18:2(4E,8E)/24:0(2OH[R]))	LMSP05010067	Lipids and lipid-like molecules	Sphingolipids	Neutral glycosphingolipids	M+H	C48H91NO9	38.1	6.15	-1.09763	1.72771	17.7489
5.84_119.0856m/z	119.086	5.83605	pos	Indane	HMDB0059837	Benzenoids	Indanes	Unclassified	M+H	C9H10	38.1	0	0.691992	22.6862	19.7154
2.06_407.2288m/z	407.229	2.06373	pos	Kiwiionoside	HMDB0038691	Unclassified	Unclassified	Unclassified	M+H	C19H34O9	38.1	0.0658	3.00694	48.4197	17.19
1.56_389.2025m/z	389.202	1.55925	pos	L-argininium(1+)	HMDB0062762	Organic acids and derivatives	Carboxylic acids and derivatives	Amino acids, peptides, and analogues	2M+K	C6H15N4O2+	38.1	0	0.951573	10.4908	9.37453
2.46_695.3709m/z	695.371	2.46022	pos	Megestrol	HMDB0014495	Lipids and lipid-like molecules	Steroids and steroid derivatives	Pregnane steroids	2M+K	C21H28O3	38.1	0	0.0793057	75.4745	51.029
11.67_504.3675m/z	504.367	11.6706	pos	Melilotigenin	HMDB0038737	Lipids and lipid-like molecules	Prenol lipids	Triterpenoids	M+NH4	C30H46O5	38.1	9.11	-1.84693	8.37614	12.8296
5.82_441.2086m/z	441.209	5.82138	pos	Neolinustatin	HMDB0038482	Organooxygen compounds	Carbohydrates and carbohydrate conjugates	Glycosyl compounds	M+NH4	C17H29NO11	38.1	0	1.58822	10.0338	6.45442
2.19_475.2438m/z	475.244	2.18522	pos	PA(10:0/8:0)	HMDB0114778	Lipids and lipid-like molecules	Glycerophospholipids	Glycerophosphates	M+Na	C21H41O8P	38.1	0	1.40284	5.57827	4.13603
6.28_869.5463m/z	869.546	6.27897	neg	PC(DiMe(9,3)/MonoMe(11,3))	HMDB0061422	Lipids and lipid-like molecules	Glycerophospholipids	Glycerophosphocholines	M+FA-H	C45H79NO10P+	38.1	9.39	4.78674	9.29623	224.241
6.26_851.5329m/z	851.533	6.26473	neg	PI(O-16:0/17:2(9Z,12Z))	LMGP06020010	Lipids and lipid-like molecules	Glycerophospholipids	Glycerophosphoinositols	M+FA-H	C42H79O12P	38.1	3.7	4.69931	1.08304e-06	37.6099
4.16_233.1534m/z	233.153	4.16497	pos	Pterosin O	HMDB0030761	Benzenoids	Indanes	Indanones	M+H	C15H20O2	38.1	0	-0.800043	2.95109	3.26254
1.04_150.0550m/z	150.055	1.04178	pos	Pyridoxal	HMDB0001545	Organoheterocyclic compounds	Pyridines and derivatives	Pyridine carboxaldehydes	M+H-H2O	C8H9NO3	38.1	0	0.371019	7.4445	0.283375
0.69_276.1183m/z	276.118	0.6873	pos	Pyroglutamic acid	HMDB0000267	Organic acids and derivatives	Carboxylic acids and derivatives	Amino acids, peptides, and analogues	2M+NH4	C5H7NO3	38.1	0	-2.58208	189.627	209.307
0.66_476.1610m/z	476.161	0.6583	pos	Raltitrexed	HMDB0014438	Organic acids and derivatives	Carboxylic acids and derivatives	Amino acids, peptides, and analogues	M+NH4	C21H22N4O6S	38.1	0.379	2.52465	7280.07	3687.34
6.65_245.2261m/z	245.226	6.6485	pos	Santene	HMDB0038140	Hydrocarbons	Polycyclic hydrocarbons	Unclassified	2M+H	C9H14	38.1	0	-1.03933	813.641	519.522
6.65_743.6188m/z	743.619	6.6485	pos	TG(12:0/14:0/18:4(6Z,9Z,12Z,15Z))[iso6]	99076	Unclassified	Unclassified	Unclassified	M+H	C47H82O6	38.1	7.17	0.543523	815.529	529.661
1.18_420.1073m/z	420.107	1.18127	pos	Thiabendazole	HMDB0014868	Organoheterocyclic compounds	Benzimidazoles	Unclassified	2M+NH4	C10H7N3S	38.1	0	3.40534	64.6026	49.2951
5.42_997.7179m/z	997.718	5.41792	neg	Thyroxine glucuronide	HMDB0010326	Organic acids and derivatives	Carboxylic acids and derivatives	Amino acids, peptides, and analogues	M+FA-H	C21H19I4NO10	38.1	0	0.944084	1.08304e-06	16.7289
2.69_763.3729m/z	763.373	2.68832	neg	Tofisopam	HMDB0015699	Organoheterocyclic compounds	Benzodiazepines	Unclassified	2M-H	C22H26N2O4	38.1	0.81	2.15826	14.814	70.0693
4.63_632.2839m/z	632.284	4.63295	pos	Tubocurarine	HMDB0015330	Organic oxygen compounds	Organooxygen compounds	Ethers	M+Na	C37H41N2O6+	38.1	1.85	-3.00112	343.761	126.81
1.54_231.1700m/z	231.17	1.54458	pos	Valyl-Isoleucine	HMDB0029130	Organic acids and derivatives	Carboxylic acids and derivatives	Amino acids, peptides, and analogues	M+H	C11H22N2O3	38.1	4.93	-1.60093	47.0742	37.9382
2.52_482.1222m/z	482.122	2.52055	pos	Yersiniabactin	69269	Unclassified	Unclassified	Unclassified	M+H	C21H27N3O4S3	38.1	7.16	-2.90176	879.565	524.647
2.58_637.3137m/z	637.314	2.58103	pos	1,2-(8R,9R-epoxy-octadec-13Z,15Z-dien-4,6-diynoyl)-sn-glycerol	LMGL03016886	Lipids and lipid-like molecules	Glycerolipids	Triradylglycerols	M+Na	C38H46O7	38	0	0.263624	12.0615	8.6019
0.56_296.0454n	593.098	0.5558	pos	1,4-Benzothiazine-O-quinonimine	HMDB0012491	Organoheterocyclic compounds	Benzothiazines	Unclassified	2M+H, 2M+K, M+K	C12H12N2O5S	38	0	-4.4265	246.972	234.946
2.29_653.1543m/z	653.154	2.29128	neg	2-(S-Glutathionyl)acetyl glutathione	HMDB0060343	Organic acids and derivatives	Carboxylic acids and derivatives	Amino acids, peptides, and analogues	M-H	C22H34N6O13S2	38	3.59	-1.4907	94.5761	235.327
1.57_563.2744m/z	563.274	1.57408	pos	2,4-bis(3-methylbut-2-en-1-yl)benzene-1,3,5-triol	HMDB0133034	Benzenoids	Phenols	Benzenetriols and derivatives	2M+K	C16H22O3	38	0	-4.92604	9.48302	12.5398
1.13_159.0761m/z	159.076	1.13445	pos	2-Aminomuconic acid semialdehyde	HMDB0001280	Organic acids and derivatives	Carboxylic acids and derivatives	Amino acids, peptides, and analogues	M+NH4	C6H7NO3	38	0	-2.11731	9.45456	10.6243
7.25_219.1742m/z	219.174	7.25082	pos	2-benzyloctanal	HMDB0134121	Benzenoids	Benzene and substituted derivatives	Unclassified	M+H	C15H22O	38	5.98	-0.661035	16.1451	14.1326
2.29_544.2962m/z	544.296	2.29405	pos	2-O-(beta-D-galactopyranosyl-(1->6)-beta-D-galactopyranosyl) 2S-hydroxyundecanoic acid	LMFA13010047	Lipids and lipid-like molecules	Fatty Acyls	Fatty acyl glycosides	M+NH4	C23H42O13	38	0.196	-0.251162	36.5835	64.0445
10.89_426.9698m/z	426.97	10.8944	neg	2-Oxo-3-hydroxy-4-phosphobutanoic acid	HMDB0006801	Organic acids and derivatives	Keto acids and derivatives	Short-chain keto acids and derivatives	2M-H	C4H7O8P	38	0	3.26544	14.0206	16.2283
5.52_495.4187m/z	495.419	5.51657	pos	3-(5,6,6-Trimethylbicyclo[2.2.1]hept-1-yl)cyclohexanol	HMDB0031851	Lipids and lipid-like molecules	Prenol lipids	Monoterpenoids	2M+Na	C16H28O	38	0	3.11629	14.2187	75.4782
1.74_184.0613m/z	184.061	1.74205	neg	3,4-Dihydroxybenzylamine	HMDB0012153	Benzenoids	Phenols	Benzenediols	M+FA-H	C7H9NO2	38	0	-1.68886	1.08304e-06	5.31453
3.05_412.2227m/z	412.223	3.05135	pos	3-Amino-1-methyl-5H-pyrido[4,3-b]indole	HMDB0033188	Organoheterocyclic compounds	Indoles and derivatives	Pyridoindoles	2M+NH4	C12H11N3	38	0	-4.2931	5.16292	1.66961
0.60_353.0843m/z	353.084	0.6003	pos	3'-Glucosyl-2',4',6'-trihydroxyacetophenone	HMDB0040621	Organooxygen compounds	Carbohydrates and carbohydrate conjugates	Glycosyl compounds	M+Na	C14H18O9	38	0.232	0.0398359	957.491	373.208
1.50_198.0396m/z	198.04	1.50143	pos	3-Hydroxy-2-methylpyridine-4,5-dicarboxylate	HMDB0006955	Organoheterocyclic compounds	Pyridines and derivatives	Pyridinecarboxylic acids and derivatives	M+H	C8H7NO5	38	0	-0.256749	38.2543	56.3887
3.77_332.2433m/z	332.243	3.77348	pos	3-hydroxydecanoyl carnitine	HMDB0061636	Lipids and lipid-like molecules	Fatty Acyls	Fatty acid esters	M+H	C17H33NO5	38	0	0.511947	20.7798	5.90045
2.51_399.2027m/z	399.203	2.50555	pos	3'-Hydroxy-T2-triol	HMDB0034575	Lipids and lipid-like molecules	Prenol lipids	Sesquiterpenoids	M+H	C20H30O8	38	0	3.34146	34.3093	33.7197
5.94_499.4481m/z	499.448	5.93753	pos	3-Methylcyclopentadecanone	HMDB0034181	Organooxygen compounds	Carbonyl compounds	Ketones	2M+Na	C16H30O	38	0	-0.990813	1.08304e-06	20.1362
5.62_463.4271m/z	463.427	5.61922	pos	4,8,12-Trimethyl-1,3E,7E,11-tridecatetraene	LMFA11000047	Lipids and lipid-like molecules	Fatty Acyls	Hydrocarbons	2M+Na	C16H28	38	0	-0.697828	8.46372	18.9209
7.35_406.2795m/z	406.279	7.35115	pos	5,6-Dihydroxyprostaglandin F1a	HMDB0012109	Lipids and lipid-like molecules	Fatty Acyls	Eicosanoids	M+NH4	C20H36O7	38	0.702	-1.15559	146.747	74.6977
0.51_84.0804m/z	84.0804	0.509633	pos	5-Aminopentanal	HMDB0012815	Organic oxygen compounds	Organooxygen compounds	Carbonyl compounds	M+H-H2O	C5H11NO	38	0	-3.29481	31.4313	36.9538
5.60_559.5217m/z	559.522	5.60438	pos	5-Hexatriacontanone	HMDB0030937	Organic oxygen compounds	Organooxygen compounds	Carbonyl compounds	M+K	C36H72O	38	0	0.490702	244.116	70.7878
1.12_548.2118m/z	548.212	1.11878	pos	Albendazole	HMDB0014659	Organoheterocyclic compounds	Benzimidazoles	2-benzimidazolylcarbamic acid esters	2M+NH4	C12H15N3O2S	38	0	1.78024	8.55236	5.20632
2.82_521.3333m/z	521.333	2.82353	pos	Alprenolol	HMDB0015004	Benzenoids	Phenol ethers	Unclassified	2M+Na	C15H23NO2	38	0	-3.31514	12.5731	3.4584
0.81_450.1606m/z	450.161	0.8058	pos	Apiosylglucosyl 4-hydroxybenzoate	HMDB0035318	Organic oxygen compounds	Organooxygen compounds	Carbohydrates and carbohydrate conjugates	M+NH4	C18H24O12	38	0	0.0591114	25.974	33.2535
6.53_587.5523m/z	587.552	6.53352	pos	cis-Hydroxy Perhexiline	HMDB0060644	Organic oxygen compounds	Organooxygen compounds	Alcohols and polyols	2M+H	C19H35NO	38	0	2.22315	1786.44	1730.61
3.41_373.2120m/z	373.212	3.405	pos	Debrisoquine	HMDB0006543	Organoheterocyclic compounds	Tetrahydroisoquinolines	Unclassified	2M+Na	C10H13N3	38	0	2.48689	15.4377	90.148
1.62_294.9933m/z	294.993	1.61712	neg	Dihydroxyfumaric acid	HMDB0002050	Organic acids and derivatives	Keto acids and derivatives	Short-chain keto acids and derivatives	2M-H	C4H4O6	38	0	-3.37805	341.381	267.837
3.61_461.3257m/z	461.326	3.61315	pos	Dolicholide	HMDB0034086	Lipids and lipid-like molecules	Steroids and steroid derivatives	Steroid lactones	M+H-H2O	C28H46O6	38	1.02	-1.01786	72.1984	38.0608
6.65_505.4748m/z	505.475	6.6485	pos	Dotriacontanol	LMFA05000458	Lipids and lipid-like molecules	Fatty Acyls	Fatty alcohols	M+K	C32H66O	38	0	0.641113	1214.95	1053.93
13.83_805.0526m/z	805.053	13.8317	pos	dTDP	HMDB0001274	Nucleosides, nucleotides, and analogues	Pyrimidine nucleotides	Pyrimidine deoxyribonucleotides	2M+H	C10H16N2O11P2	38	0	-0.667554	397.841	452.432
5.36_613.5035m/z	613.503	5.36202	neg	EPA (d5)	LMFA01030761	Lipids and lipid-like molecules	Fatty Acyls	Fatty Acids and Conjugates	2M-H	C20H25D5O2	38	0	-1.90875	12.6055	0.422004
2.90_740.4542m/z	740.454	2.90318	pos	Erythromycin B	LMPK04000012	Lipids and lipid-like molecules	Polyketides	Macrolides and lactone polyketides	M+Na	C37H67NO12	38	5.32	-1.84438	13.5843	44.5938
0.66_605.2054m/z	605.205	0.658167	neg	Fenamiphos	HMDB0031787	Benzenoids	Benzene and substituted derivatives	Phenoxy compounds	2M-H	C13H22NO3PS	38	0	1.745	313.556	214.999
3.14_417.2518m/z	417.252	3.13885	pos	Forasartan	HMDB0015434	Organoheterocyclic compounds	Pyridines and derivatives	Phenylpyridines	M+H	C23H28N8	38	0	2.08979	9.92723	6.11225
2.97_471.2269m/z	471.227	2.97057	neg	Hexobarbital	HMDB0015444	Organoheterocyclic compounds	Diazines	Pyrimidines and pyrimidine derivatives	2M-H	C12H16N2O3	38	0.305	4.27828	8.49043	19.0525
5.26_530.0863m/z	530.086	5.26142	neg	I-SAP	45634	Unclassified	Unclassified	Unclassified	M-H	C22H30INO4S	38	7.33	-0.817013	8.45693	6.97656
5.35_381.3119m/z	381.312	5.35473	pos	Leukotriene B4 dimethylamide	HMDB0005085	Lipids and lipid-like molecules	Fatty Acyls	Fatty amides	M+NH4	C22H37NO3	38	0	2.10076	2.81216	2.83355
2.73_861.7769m/z	861.777	2.7327	pos	Lignoceroyl-EA	LMFA08040054	Lipids and lipid-like molecules	Fatty Acyls	Fatty amides	2M+K	C26H53NO2	38	0	-1.88945	1.08304e-06	10.1138
1.43_345.1107m/z	345.111	1.42977	pos	Menadione	HMDB0001892	Benzenoids	Naphthalenes	Naphthoquinones	2M+H	C11H8O2	38	6.34	-4.10928	19.9387	3.28745
0.56_93.0455m/z	93.0455	0.559983	neg	Methylpyrazine	HMDB0033112	Organoheterocyclic compounds	Diazines	Pyrazines	M-H	C5H6N2	38	0	-3.44423	9.50017	3.24108
8.43_536.5018m/z	536.502	8.43325	pos	N-[(4E,8E)-1,3-dihydroxyoctadeca-4,8-dien-2-yl]hexadecanamide	HMDB0035480	Lipids and lipid-like molecules	Sphingolipids	Ceramides	M+H	C34H65NO3	38	0.939	-3.55131	12.2694	22.0706
2.58_687.3911m/z	687.391	2.58103	pos	N-Didesmethyl-tamoxifen	HMDB0061086	Phenylpropanoids and polyketides	Stilbenes	Unclassified	2M+H	C24H25NO	38	0	-4.99595	25.4125	21.2098
4.15_314.2328m/z	314.233	4.1503	pos	Nornicotine	HMDB0001126	Organoheterocyclic compounds	Pyridines and derivatives	Pyrrolidinylpyridines	2M+NH4	C9H12N2	38	0	-3.84651	8.21717	5.94089
4.63_316.2475m/z	316.248	4.63295	pos	O-decanoyl-R-carnitine	36669	Lipids and lipid-like molecules	Fatty Acyls	Fatty acid esters	M+H	C17H33NO4	38	0.975	-2.18144	1.08304e-06	5.68871
7.18_677.5489m/z	677.549	7.17915	pos	PA(O-18:0/17:0)	LMGP10020025	Lipids and lipid-like molecules	Glycerophospholipids	Glycerophosphates	M+H	C38H77O7P	38	6.75	1.39033	1.08304e-06	167.325
0.51_464.1814m/z	464.181	0.509633	pos	PC(5:0/5:0)	LMGP01011225	Lipids and lipid-like molecules	Glycerophospholipids	Glycerophosphocholines	M+K	C18H36NO8P	38	0	0.922583	64.6224	77.1152
7.93_679.4547m/z	679.455	7.92945	pos	PG(12:0/17:1(9Z))	LMGP04010051	Lipids and lipid-like molecules	Glycerophospholipids	Glycerophosphoglycerols	M+H	C35H67O10P	38	0	0.296123	1091.65	1089.15
1.75_531.2586m/z	531.259	1.74942	pos	PI(13:0/0:0)	LMGP06050001	Lipids and lipid-like molecules	Glycerophospholipids	Glycerophosphoinositols	M+H	C22H43O12P	38	0	3.93864	69.2456	48.3635
4.60_367.2610m/z	367.261	4.60393	pos	Polyoxyethylene 40 monostearate	HMDB0032477	Lipids and lipid-like molecules	Fatty Acyls	Fatty acid esters	M+K	C20H40O3	38	0	0.28238	6.80147	0.627671
7.81_747.2987m/z	747.299	7.81445	pos	Scillipheosidin 3-[glucosyl-(1->2)-rhamnoside]	HMDB0036946	Lipids and lipid-like molecules	Steroids and steroid derivatives	Steroid lactones	M+K	C36H52O14	38	0	-0.191913	132.331	229.186
7.42_835.5377m/z	835.538	7.41542	neg	Simvastatin	HMDB0005007	Organoheterocyclic compounds	Lactones	Delta valerolactones	2M-H	C25H38O5	38	1.86	1.37051	1.08304e-06	70.1703
9.95_329.1589m/z	329.159	9.94635	pos	tetranor-PGDM	45422	Unclassified	Unclassified	Unclassified	M+H	C16H24O7	38	0.671	-1.64174	84.6101	58.3831
7.83_856.7503n	857.757	7.82895	pos	TG(18:0/16:0/18:3(9Z,12Z,15Z))	HMDB0010432	Lipids and lipid-like molecules	Glycerolipids	Triradylcglycerols	M+H-H2O, M+H	C55H100O6	38	4.39	-1.98966	1290.18	2211.15
5.43_615.5477m/z	615.548	5.42907	pos	Tricosanyl palmitoleate	LMFA07010027	Lipids and lipid-like molecules	Fatty Acyls	Fatty esters	M+K	C39H76O2	38	0	-0.0511316	97.7452	143.659
0.55_301.1281m/z	301.128	0.545417	neg	Valproic acid glucuronide	HMDB0000901	Organic oxygen compounds	Organooxygen compounds	Carbohydrates and carbohydrate conjugates	M-H2O-H	C14H24O8	38	2.6	-3.80925	727.592	409.975
1.18_453.1409m/z	453.141	1.18127	pos	(-)-epicatechin-3'-O-glucuronide	HMDB0029164	Phenylpropanoids and polyketides	Flavonoids	Flavonoid glycosides	M+H	C21H24O11	37.9	0	3.81805	1.06965	33.2052
0.67_203.0670m/z	203.067	0.671967	neg	1-(Hydroxymethyl)-5,5-dimethyl-2,4-imidazolidinedione	HMDB0031670	Organoheterocyclic compounds	Azolidines	Imidazolidines	M+FA-H	C6H10N2O3	37.9	0	-2.19569	70.6297	20.331
1.17_168.0651m/z	168.065	1.16577	pos	1,1-Dimethylbiguanide	HMDB0001921	Organic nitrogen compounds	Organonitrogen compounds	Guanidines	M+K	C4H11N5	37.9	0	3.60888	19.9695	13.3464
0.64_140.0582n	158.092	0.6438	pos	1,3-Dimethyluracil	HMDB0002144	Organoheterocyclic compounds	Diazines	Pyrimidines and pyrimidine derivatives	M+NH4, 2M+Na	C6H8N2O2	37.9	0	-2.81359	127.755	175.205
0.55_315.1434m/z	315.143	0.545417	neg	1,5-Dibutyl methyl hydroxycitrate	HMDB0040461	Organic acids and derivatives	Carboxylic acids and derivatives	Tricarboxylic acids and derivatives	M-H2O-H	C15H26O8	37.9	2.47	-4.65367	266.508	175.469
1.50_372.2128m/z	372.213	1.50143	pos	1-dodecanoyl-glycero-3-phosphate	HMDB0062319	Lipids and lipid-like molecules	Glycerophospholipids	Glycerophosphates	M+NH4	C15H31O7P	37.9	8.44	-4.95191	90.8377	108.3
0.55_168.0776m/z	168.078	0.545417	neg	1-Methylhistidine	HMDB0000001	Organic acids and derivatives	Carboxylic acids and derivatives	Amino acids, peptides, and analogues	M-H	C7H11N3O2	37.9	0	-1.59528	6.37701	8.62983
1.13_207.0496m/z	207.05	1.13445	pos	2-Methylcitric acid	HMDB0000379	Organic acids and derivatives	Carboxylic acids and derivatives	Tricarboxylic acids and derivatives	M+H	C7H10O7	37.9	0	-1.4747	23.5394	24.6683
5.41_993.7929m/z	993.793	5.41407	pos	31-hydroxy-4Z,18Z,29E-tritriacontatrien-2,32-diynoic acid	LMFA01031127	Lipids and lipid-like molecules	Fatty Acyls	Fatty Acids and Conjugates	2M+H	C33H52O3	37.9	0	2.38581	4.99733	21.5088
1.36_363.1216m/z	363.122	1.35743	pos	3-Acetoxyscirpene-4,15-diol	HMDB0034576	Lipids and lipid-like molecules	Prenol lipids	Sesquiterpenoids	M+K	C17H24O6	37.9	11.9	3.60709	36.5509	21.1305
5.52_601.5849m/z	601.585	5.51657	pos	3-dehydrosphinganinium(1+)	HMDB0062571	Organic oxygen compounds	Organooxygen compounds	Carbonyl compounds	2M+H	C18H38NO2+	37.9	0	-4.86361	2.7955	42.9459
0.61_146.1173m/z	146.117	0.614633	pos	3-Dehydroxycarnitine	HMDB0006831	Lipids and lipid-like molecules	Fatty Acyls	Fatty acids and conjugates	M+H	C7H15NO2	37.9	0	-1.82906	22.7945	48.7383
2.57_272.1855m/z	272.186	2.56603	pos	3-hydroxyhexanoyl carnitine	HMDB0061633	Lipids and lipid-like molecules	Fatty Acyls	Fatty acid esters	M+H-H2O	C14H27NO5	37.9	0	-0.395763	15.8791	20.5313
6.65_543.4908m/z	543.491	6.6485	pos	3Z,6Z,9Z,11E-Nonadecatetraene	LMFA11000176	Lipids and lipid-like molecules	Fatty Acyls	Hydrocarbons	2M+Na	C19H32	37.9	1.34	1.52465	2201.06	2155.01
1.52_642.3061m/z	642.306	1.51575	pos	4-(3-Methyl-1-butenyl)-3,3',4',5-tetrahydroxystilbene	HMDB0030600	Phenylpropanoids and polyketides	Stilbenes	Unclassified	2M+NH4	C19H20O4	37.9	0	-0.0192417	6.00727	30.085
1.03_146.0599m/z	146.06	1.02678	pos	4-(3-Pyridyl)-3-butenoic acid	HMDB0001424	Organoheterocyclic compounds	Pyridines and derivatives	Unclassified	M+H-H2O	C9H9NO2	37.9	0	-0.559309	1.08304e-06	7.93993
0.60_189.0877m/z	189.088	0.602467	neg	4-Amino-1-piperidinecarboxylic acid	HMDB0060385	Organoheterocyclic compounds	Piperidines	Piperidinecarboxylic acids and derivatives	M+FA-H	C6H12N2O2	37.9	0	-2.45854	97.1555	111.242
2.06_625.3544m/z	625.354	2.06373	pos	4'-Hydroxy-5,5'-diisopropyl-2,2'-dimethyl-3,4-biphenylquinone	HMDB0040761	Lipids and lipid-like molecules	Prenol lipids	Monoterpenoids	2M+H	C20H24O3	37.9	3.13	3.2552	25.7982	54.1019
2.62_611.3759m/z	611.376	2.61822	neg	4-Oxomytiloxanthin	LMPR01070066	Lipids and lipid-like molecules	Prenol lipids	Isoprenoids	M-H	C40H52O5	37.9	9.62	2.81286	4.67073	4.36273
2.73_316.1295m/z	316.13	2.7327	pos	5,6-Dihydroxyindole	HMDB0004058	Organoheterocyclic compounds	Indoles and derivatives	Hydroxyindoles	2M+NH4	C8H7NO2	37.9	0	1.10729	7.36088	5.46222
3.51_301.0867m/z	301.087	3.51362	neg	5-hydroxy-8,8-dimethyl-4-phenyl-2H,8H-pyrano[2,3-f]chromen-2-one	HMDB0126080	Phenylpropanoids and polyketides	Neoflavonoids	Prenylated neoflavonoids	M-H2O-H	C20H16O4	37.9	10.1	-1.00888	9.06587	23.0386
0.78_279.0824m/z	279.082	0.775467	pos	5-Hydroxypyrazinamide	HMDB0001978	Organoheterocyclic compounds	Diazines	Pyrazines	2M+H	C5H5N3O2	37.9	0.151	-4.49371	3317.31	5392.01
0.75_517.1519m/z	517.152	0.7543	neg	6-(2,4-dihydroxyphenyl)-2-{3-[3-(2,4-dihydroxyphenyl)-3-hydroxypropanoyl]-2,6-dihydroxyphenyl}-4-methylcyclohex-3-ene-1-carboxylic acid	HMDB0126479	Phenylpropanoids and polyketides	Linear 1,3-diarylpropanoids	Chalcones and dihydrochalcones	M-H2O-H	C29H28O10	37.9	12.7	2.85112	5988.01	3084.28
2.92_756.3485m/z	756.349	2.91803	pos	7-Hydroxydehydroglaucine	HMDB0033084	Alkaloids and derivatives	Aporphines	Unclassified	2M+NH4	C21H23NO5	37.9	0	-0.71391	4.08785	3.02001
3.09_430.1277m/z	430.128	3.09485	pos	8-Carboxymethyldihydrochelerythrine	HMDB0029832	Alkaloids and derivatives	Benzophenanthridine alkaloids	Dihydrobenzophenanthridine alkaloids	M+Na	C23H21NO6	37.9	0	3.85073	2.58472	1.4271
0.55_383.0787m/z	383.079	0.545417	neg	8-Hydroxy-7-methoxy-2H-1-benzopyran-2-one	HMDB0030692	Phenylpropanoids and polyketides	Coumarins and derivatives	Hydroxycoumarins	2M-H	C10H8O4	37.9	0	3.8299	62.7277	68.032
5.43_439.3932m/z	439.393	5.42907	pos	9,14,19,19,19-pentadeuterio-1alpha,25-dihydroxyprevitamin D3 / 9,14,19,19,19-pentadeuterio-1alpha,25-dihydroxyprecholecalciferol	LMST03020097	Lipids and lipid-like molecules	Sterol Lipids	Secosteroids	M+NH4	C27H39D5O3	37.9	0	-2.45404	82.5766	108.845
2.94_823.3993m/z	823.399	2.94252	neg	Adapalene	HMDB0014355	Lipids and lipid-like molecules	Prenol lipids	Retinoids	2M-H	C28H28O3	37.9	0.843	-1.28974	66.6629	116.044
0.51_427.1785m/z	427.179	0.509633	pos	Alanyl-Hydroxyproline	HMDB0028688	Organic acids and derivatives	Carboxylic acids and derivatives	Amino acids, peptides, and analogues	2M+Na	C8H14N2O4	37.9	0	-3.44094	9.39935	11.1859
0.63_563.1802m/z	563.18	0.63025	neg	Arabinopyranobiose	HMDB0029619	Organic oxygen compounds	Organooxygen compounds	Carbohydrates and carbohydrate conjugates	2M-H	C10H18O9	37.9	0	-4.78336	392.362	245.971
3.35_375.1297m/z	375.13	3.34717	pos	Balsalazide	HMDB0015149	Organoheterocyclic compounds	Azobenzenes	Unclassified	M+NH4	C17H15N3O6	37.9	0	-0.509803	7.00257	3.94464
4.33_425.3764m/z	425.376	4.33112	pos	Campestanol	HMDB0000534	Lipids and lipid-like molecules	Steroids and steroid derivatives	Ergostane steroids	M+Na	C28H50O	37.9	0	2.43047	0.411346	8.60489
5.52_671.5727m/z	671.573	5.51657	pos	CE(18:2(9Z,12Z))	HMDB0000610	Lipids and lipid-like molecules	Steroids and steroid derivatives	Steroid esters	M+Na	C45H76O2	37.9	3.48	-1.62883	73.133	373.44
0.66_547.1759m/z	547.176	0.658167	neg	Charine	HMDB0039877	Organic oxygen compounds	Organooxygen compounds	Carbohydrates and carbohydrate conjugates	2M-H	C9H14N4O6	37.9	0	1.00054	968.916	835.33
2.31_203.0927m/z	203.093	2.30525	neg	cis-4-Hydroxycyclohexylacetic acid	HMDB0000451	Organic oxygen compounds	Organooxygen compounds	Alcohols and polyols	M+FA-H	C8H14O3	37.9	0	1.31183	9.4658	4.43158
2.46_498.2917m/z	498.292	2.46022	pos	Citronellyl beta-sophoroside	HMDB0032839	Lipids and lipid-like molecules	Prenol lipids	Terpene glycosides	M+NH4	C22H40O11	37.9	1.66	1.6631	26.3412	8.49157
6.78_700.5990n	701.606	6.77717	pos	DG(20:4(8Z,11Z,14Z,17Z)/22:0/0:0)	HMDB0007550	Lipids and lipid-like molecules	Glycerolipids	Diradylglycerols	M+H-H2O, M+H	C45H80O5	37.9	18	-2.23915	168.44	277.309
1.18_464.1256m/z	464.126	1.18127	pos	Domperidone	HMDB0015315	Organoheterocyclic compounds	Benzimidazoles	Unclassified	M+K	C22H24ClN5O2	37.9	0	1.28086	56.0109	84.4004
3.24_793.2531m/z	793.253	3.23715	neg	Epimedoside D	LMPK12111717	Lipids and lipid-like molecules	Polyketides	Flavonoids	M-H	C37H46O19	37.9	7.74	-3.65595	7.25622	26.0996
2.43_726.4388m/z	726.439	2.42988	pos	Erythromycin D	LMPK04000010	Lipids and lipid-like molecules	Polyketides	Macrolides and lactone polyketides	M+Na	C36H65NO12	37.9	0.67	-1.5993	50.4376	3.45958
1.78_581.3258m/z	581.326	1.78008	pos	Etamiphylline	HMDB0041889	Organoheterocyclic compounds	Imidazopyrimidines	Purines and purine derivatives	2M+Na	C13H21N5O2	37.9	0	-4.48533	36.4688	54.596
4.00_902.4339m/z	902.434	4.00397	pos	Exiguaflavanone M	LMPK12140114	Lipids and lipid-like molecules	Polyketides	Flavonoids	2M+NH4	C25H30O7	37.9	0	2.03884	0.576846	9.9467
0.81_588.1693m/z	588.169	0.8058	pos	Faropenem	HMDB0041892	Organic acids and derivatives	Carboxylic acids and derivatives	Amino acids, peptides, and analogues	2M+NH4	C12H15NO5S	37.9	4.55	2.32008	3044.34	2653.59
1.70_735.3875m/z	735.387	1.70492	pos	gamma-Crocetin	HMDB0035099	Lipids and lipid-like molecules	Prenol lipids	Diterpenoids	2M+Na	C22H28O4	37.9	0	1.05852	1.08304e-06	30.3021
0.91_764.1319m/z	764.132	0.90845	pos	Gluconapin	HMDB0038427	Organooxygen compounds	Carbohydrates and carbohydrate conjugates	Monosaccharides	2M+NH4	C11H19NO9S2	37.9	5.9	-2.90707	161.775	366.805
0.66_263.0881m/z	263.088	0.658167	neg	Glutamylalanine	HMDB0003764	Organic acids and derivatives	Carboxylic acids and derivatives	Amino acids, peptides, and analogues	M+FA-H	C8H14N2O5	37.9	0	-1.51717	291.796	295.07
0.69_607.1847m/z	607.185	0.6873	pos	Glutamylhistidine	HMDB0028821	Organic acids and derivatives	Carboxylic acids and derivatives	Amino acids, peptides, and analogues	2M+K	C11H16N4O5	37.9	0	-4.6352	2.03471	12.1847
2.51_559.2961m/z	559.296	2.50555	pos	Histidinyl-Isoleucine	HMDB0028888	Organic acids and derivatives	Carboxylic acids and derivatives	Amino acids, peptides, and analogues	2M+Na	C12H20N4O3	37.9	3.97	-0.413592	13.4064	19.2876
0.81_180.0664m/z	180.066	0.809533	neg	N-Acetylarylamine	HMDB0001250	Benzenoids	Benzene and substituted derivatives	Unclassified	M+FA-H	C8H9NO	37.9	0	-1.40822	113.451	121.942
3.96_629.3447m/z	629.345	3.95997	pos	OA-PA	LMGP20070024	Lipids and lipid-like molecules	Glycerophospholipids	Oxidized glycerophospholipids	M+Na	C30H55O10P	37.9	6.01	3.60489	62.2207	103.688
5.63_787.5857m/z	787.586	5.62813	neg	PA(O-18:0/22:2(13Z,16Z))	LMGP10020040	Lipids and lipid-like molecules	Glycerophospholipids	Glycerophosphates	M+FA-H	C43H83O7P	37.9	0.318	-0.160104	62.7837	420.939
10.49_545.5068m/z	545.507	10.4911	pos	Phytoene	HMDB0002181	Lipids and lipid-like molecules	Prenol lipids	Tetraterpenoids	M+H	C40H64	37.9	1.53	-2.27818	68.6827	34.0894
3.14_637.3365m/z	637.337	3.13885	pos	POB-PI	LMGP20050016	Lipids and lipid-like molecules	Glycerophospholipids	Oxidized glycerophospholipids	M+H-H2O	C30H55O13P	37.9	2.36	2.76429	21.6852	13.9291
6.39_490.2561m/z	490.256	6.39332	neg	PS(17:1(9Z)/0:0)	LMGP03050033	Lipids and lipid-like molecules	Glycerophospholipids	Glycerophosphoserines	M-H2O-H	C23H44NO9P	37.9	0.0359	-2.8752	72.2736	49.3619
3.43_582.2204m/z	582.22	3.43383	pos	PS(20:5(5Z,8Z,11Z,14Z,17Z)/0:0)	LMGP03050027	Lipids and lipid-like molecules	Glycerophospholipids	Glycerophosphoserines	M+K	C26H42NO9P	37.9	10.2	-4.59765	12.0009	10.1239
4.62_357.0605m/z	357.06	4.6239	neg	PSOROMIC ACID	43642	Unclassified	Unclassified	Unclassified	M-H	C18H14O8	37.9	8.83	-3.18479	16.1018	3.00208
1.10_157.0492m/z	157.049	1.10295	pos	Shikimic acid	HMDB0003070	Organic oxygen compounds	Organooxygen compounds	Alcohols and polyols	M+H-H2O	C7H10O5	37.9	0	-1.83903	6.20978	10.6233
3.09_283.0500m/z	283.05	3.09485	pos	Tazobactam	HMDB0015544	Organic acids and derivatives	Carboxylic acids and derivatives	Amino acids, peptides, and analogues	M+H-H2O	C10H12N4O5S	37.9	9.48	1.53771	34.3323	25.3827
4.62_639.3511m/z	639.351	4.61843	pos	Tetranor-PGF1alpha	LMFA03010213	Lipids and lipid-like molecules	Fatty Acyls	Eicosanoids	2M+K	C16H28O5	37.9	0	1.05207	6.83133	3.20373
4.22_289.2491m/z	289.249	4.22362	pos	Tridecanoylglycine	HMDB0013317	Organic acids and derivatives	Carboxylic acids and derivatives	Amino acids, peptides, and analogues	M+NH4	C15H29NO3	37.9	0	1.88406	11.3343	8.38945
1.86_235.0744m/z	235.074	1.8579	pos	Tyramine-O-sulfate	HMDB0006409	Organic acids and derivatives	Organic sulfuric acids and derivatives	Arylsulfates	M+NH4	C8H11NO4S	37.9	0	-1.40965	5.09791	14.2753
0.56_137.0353m/z	137.035	0.559983	neg	Urocanic acid	HMDB0000301	Organoheterocyclic compounds	Azoles	Imidazoles	M-H	C6H6N2O2	37.9	0	-2.62536	11.8286	5.99743
1.60_132.0800m/z	132.08	1.60458	pos	Venoterpine	HMDB0030175	Organoheterocyclic compounds	Pyridines and derivatives	Unclassified	M+H-H2O	C9H11NO	37.9	0	-4.87647	61.9186	40.6626
6.24_731.6298m/z	731.63	6.24137	pos	(+/-) 5-iPF2alpha-VI-(d11)	LMFA03110012	Lipids and lipid-like molecules	Fatty Acyls	Eicosanoids	2M+H	C20H23D11O5	37.8	0.0773	4.34981	0.0520202	12.2684
2.45_507.2803m/z	507.28	2.44505	pos	(3b,9R)-5-Megastigmene-3,9-diol 9-[apiosyl-(1->6)-glucoside]	HMDB0038327	Lipids and lipid-like molecules	Fatty Acyls	Fatty acyl glycosides	M+H	C24H42O11	37.8	0	0.52459	8.25681	10.3413
2.49_459.0432m/z	459.043	2.49205	neg	(4-ethenyl-2-methoxyphenyl)oxidanesulfonic acid	HMDB0127980	Organic acids and derivatives	Organic sulfuric acids and derivatives	Arylsulfates	2M-H	C9H10O5S	37.8	1.12	1.42951	1247.28	622.99
0.97_493.1211m/z	493.121	0.96695	pos	[3-(4-methoxyphenyl)propoxy]sulfonic acid	HMDB0135750	Benzenoids	Phenol ethers	Anisoles	2M+H	C10H14O5S	37.8	0	2.89854	0.00595812	95.0787
4.19_719.5301m/z	719.53	4.19207	neg	1-(O-alpha-D-glucopyranosyl)-29-keto-(1,3R,31R)-dotriacontanetriol	LMFA13010030	Lipids and lipid-like molecules	Fatty Acyls	Fatty acyl glycosides	M+FA-H	C38H74O9	37.8	3.76	-2.09299	1.08304e-06	21.0077
6.93_284.3313m/z	284.331	6.93483	pos	14S-Methyl-1-octadecene	LMFA11000019	Lipids and lipid-like molecules	Fatty Acyls	Hydrocarbons	M+NH4	C19H38	37.8	0.0652	0.38671	46.4811	36.0521
5.70_819.7342m/z	819.734	5.70372	pos	18Z,21Z-Heptacosadien-10-one	LMFA12000225	Lipids and lipid-like molecules	Fatty Acyls	Oxygenated hydrocarbons	2M+K	C27H50O	37.8	0	-1.67601	33.5582	3.52265
0.78_579.1087m/z	579.109	0.781833	neg	2-(4-Hydroxyphenyl)naphthalic anhydride	HMDB0041121	Benzenoids	Naphthalenes	Phenylnaphthalenes	2M-H	C18H10O4	37.8	0	0.260979	86.9627	67.7581
3.65_163.0398m/z	163.04	3.64532	neg	2,4,6-Octatriyn-1-ol	HMDB0030968	Lipids and lipid-like molecules	Fatty Acyls	Fatty alcohols	M+FA-H	C8H6O	37.8	0	-1.90338	2.41482	7.07107
6.29_425.1261m/z	425.126	6.29325	neg	2-Methoxyestrone 3-sulfate	LMST05020006	Lipids and lipid-like molecules	Sterol Lipids	Steroid conjugates	M+FA-H	C19H24O6S	37.8	5.61	-3.94536	10.9318	3.81061
0.81_679.1935m/z	679.194	0.809533	neg	3'-Ketolactose	HMDB0001030	Organic oxygen compounds	Organooxygen compounds	Carbohydrates and carbohydrate conjugates	2M-H	C12H20O11	37.8	0	-0.504264	225.348	136.556
0.78_797.2307m/z	797.231	0.775467	pos	4-Dedimethyl-6-dehydro-anhydrotetracycline	LMPK07000008	Lipids and lipid-like molecules	Polyketides	Linear tetracyclines	2M+H	C20H18N2O7	37.8	0	0.800044	14.8809	60.8254
0.70_188.0547m/z	188.055	0.701967	pos	7-Methylguanine	HMDB0000897	Organoheterocyclic compounds	Imidazopyrimidines	Purines and purine derivatives	M+Na	C6H7N5O	37.8	0	2.24426	33.3195	31.0762
4.33_357.3118m/z	357.312	4.33112	pos	Aminopropylcadaverine	HMDB0012189	Organic nitrogen compounds	Organonitrogen compounds	Amines	2M+K	C8H21N3	37.8	0	4.73825	2.46221	7.73279
2.32_629.2994m/z	629.299	2.32472	pos	Arginyl-Glutamic acid	HMDB0028708	Organic acids and derivatives	Carboxylic acids and derivatives	Amino acids, peptides, and analogues	2M+Na	C11H21N5O5	37.8	0	2.71363	7.66716	5.97902
1.49_515.1800m/z	515.18	1.4871	pos	Asparaginyl-Asparagine	HMDB0028726	Organic acids and derivatives	Carboxylic acids and derivatives	Amino acids, peptides, and analogues	2M+Na	C8H14N4O5	37.8	0.329	-4.16353	86.8461	14.3382
1.80_539.1455m/z	539.146	1.79575	pos	Cysteinyl-Histidine	HMDB0028777	Organic acids and derivatives	Carboxylic acids and derivatives	Amino acids, peptides, and analogues	2M+Na	C9H14N4O3S	37.8	0	-1.97081	73.4715	37.8953
0.77_443.1258m/z	443.126	0.768083	neg	Cysteinyl-Threonine	HMDB0028785	Organic acids and derivatives	Carboxylic acids and derivatives	Amino acids, peptides, and analogues	2M-H	C7H14N2O4S	37.8	1.25	-3.99901	140.726	96.5603
6.83_681.5811m/z	681.581	6.834	pos	DG(20:0/22:5(7Z,10Z,13Z,16Z,19Z)/0:0)	HMDB0007381	Lipids and lipid-like molecules	Glycerolipids	Diradylglycerols	M+H-H2O	C45H78O5	37.8	15.4	-0.706917	2.75485	245.851
0.49_323.0913m/z	323.091	0.4943	pos	Dihydro-O-methylsterigmatocystin	HMDB0030591	Phenylpropanoids and polyketides	Sterigmatocystins	Unclassified	M+H-H2O	C19H16O6	37.8	0	-0.424152	14.285	16.8452
2.41_545.1137m/z	545.114	2.41488	pos	Fukiic acid	HMDB0029496	Phenylpropanoids and polyketides	Phenylpropanoic acids	Unclassified	2M+H	C11H12O8	37.8	0	0.0234739	15.8065	10.7803
1.23_484.2168m/z	484.217	1.2286	pos	Hirsutin	HMDB0035923	Organosulfur compounds	Sulfoxides	Unclassified	2M+NH4	C10H19NOS2	37.8	0	2.83622	32.7639	26.5992
1.15_400.1473m/z	400.147	1.15012	pos	Imidaprilat	HMDB0041908	Organic acids and derivatives	Carboxylic acids and derivatives	Amino acids, peptides, and analogues	M+Na	C18H23N3O6	37.8	0	-1.56333	10.4855	9.22284
4.62_311.0185m/z	311.019	4.6239	neg	Inosine 2',3'-cyclic phosphate	HMDB0011680	Nucleosides, nucleotides, and analogues	Purine nucleotides	Cyclic purine nucleotides	M-H2O-H	C10H11N4O7P	37.8	0	-0.502843	24.4311	25.6502
1.04_275.1243m/z	275.124	1.04178	pos	Isoniazid	HMDB0015086	Organoheterocyclic compounds	Pyridines and derivatives	Pyridinecarboxylic acids and derivatives	2M+H	C6H7N3O	37.8	0	-2.9347	12.4874	10.1059
1.53_363.2123m/z	363.212	1.53008	pos	JWH 018 N-(5-hydroxypentyl) metabolite-d5	96589	Unclassified	Unclassified	Unclassified	M+H	C24H18D5NO2	37.8	0.46	2.17592	63.3451	114.968
2.60_667.3365m/z	667.336	2.5962	pos	Kahweol	HMDB0035602	Organoheterocyclic compounds	Naphthofurans	Unclassified	2M+K	C20H26O3	37.8	0.79	-4.90304	2.20871	34.2116
0.92_322.1080m/z	322.108	0.923117	pos	L-L-Homoglutathione	HMDB0029395	Organic acids and derivatives	Peptidomimetics	Hybrid peptides	M+H	C11H19N3O6S	37.8	11.4	3.93589	10.0719	17.7498
2.51_495.2372m/z	495.237	2.50555	pos	Lucidenic acid K	HMDB0035890	Lipids and lipid-like molecules	Prenol lipids	Triterpenoids	M+Na	C27H36O7	37.8	0	4.04876	97.5422	18.4764
4.90_733.4552m/z	733.455	4.90392	neg	Mubenin B	HMDB0034538	Lipids and lipid-like molecules	Prenol lipids	Triterpenoids	M-H	C41H66O11	37.8	0	2.60534	3.83337	30.0301
1.57_343.1154m/z	343.115	1.57408	pos	Mycophenolic acid	HMDB0015159	Organoheterocyclic compounds	Isocoumarans	Isobenzofuranones	M+Na	C17H20O6	37.8	0	0.697135	34.9373	52.8856
8.74_697.6250m/z	697.625	8.73623	pos	N,N-dimethyl-Safingol	LMSP01080056	Lipids and lipid-like molecules	Sphingolipids	Sphingoid bases	2M+K	C20H43NO2	37.8	0.53	4.62934	2.64679	239.203
0.80_187.0721m/z	187.072	0.79565	neg	N-Acetylglutamine	HMDB0006029	Organic acids and derivatives	Carboxylic acids and derivatives	Amino acids, peptides, and analogues	M-H	C7H12N2O4	37.8	0	-1.62292	6.88283	45.8971
3.18_657.3492m/z	657.349	3.18235	pos	Nadolol	HMDB0015334	Benzenoids	Tetralins	Unclassified	2M+K	C17H27NO4	37.8	0.00495	-3.13237	26.9043	0.536384
1.04_472.1559m/z	472.156	1.04178	pos	Norfluoxetine glucuronide	HMDB0061170	Organic oxygen compounds	Organooxygen compounds	Carbohydrates and carbohydrate conjugates	M+H	C22H24F3NO7	37.8	11	-4.05779	1.95353	36.7084
7.93_863.6260m/z	863.626	7.92945	pos	PE(22:1(13Z)/22:6(4Z,7Z,10Z,13Z,16Z,19Z))	HMDB0009540	Lipids and lipid-like molecules	Glycerophospholipids	Glycerophosphoethanolamines	M+NH4	C49H84NO8P	37.8	8.11	-1.48634	603.133	853.588
6.55_952.7039m/z	952.704	6.5489	neg	PE-NMe2(22:4(7Z,10Z,13Z,16Z)/24:0)	HMDB0114521	Lipids and lipid-like molecules	Glycerophospholipids	Glycerophosphoethanolamines	M+FA-H	C53H98NO8P	37.8	0	2.9956	633.583	698.643
1.12_353.1443m/z	353.144	1.11878	pos	Pergolide	HMDB0015317	Organoheterocyclic compounds	Quinolines and derivatives	Indoloquinolines	M+K	C19H26N2S	37.8	0	-1.58379	8.88095	7.97358
5.82_488.2982m/z	488.298	5.82138	pos	PG(15:0/0:0)	LMGP04050034	Lipids and lipid-like molecules	Glycerophospholipids	Glycerophosphoglycerols	M+NH4	C21H43O9P	37.8	0	-0.151866	11.979	8.35135
1.86_517.2407m/z	517.241	1.8579	pos	PI(12:0/0:0)	LMGP06050007	Lipids and lipid-like molecules	Glycerophospholipids	Glycerophosphoinositols	M+H	C21H41O12P	37.8	0	-0.264461	15.7474	20.1799
4.35_901.6219m/z	901.622	4.34758	neg	PI(18:0/22:1(11Z))	LMGP06010288	Lipids and lipid-like molecules	Glycerophospholipids	Glycerophosphoinositols	M-H2O-H	C49H93O13P	37.8	0	4.75583	1.08304e-06	311.124
13.85_770.4958m/z	770.496	13.8512	neg	PS(17:1(9Z)/18:2(9Z,12Z))	LMGP03010260	Lipids and lipid-like molecules	Glycerophospholipids	Glycerophosphoserines	M-H	C41H74NO10P	37.8	12.8	-2.4771	28.6679	3.64863
5.82_830.5958m/z	830.596	5.81732	neg	PS(17:1(9Z)/22:0)	LMGP03010273	Lipids and lipid-like molecules	Glycerophospholipids	Glycerophosphoserines	M-H	C45H86NO10P	37.8	12.4	4.96086	130.651	599.143
2.66_580.2865m/z	580.286	2.6572	pos	PS-PS	LMGP20040018	Lipids and lipid-like molecules	Glycerophospholipids	Oxidized glycerophospholipids	M+H-H2O	C26H48NO12P	37.8	19.5	-2.77646	8.12852	4.16545
0.77_549.1649m/z	549.165	0.768083	neg	Raffinose	HMDB0003213	Organic oxygen compounds	Organooxygen compounds	Carbohydrates and carbohydrate conjugates	M+FA-H	C18H32O16	37.8	7.22	-4.69105	297.996	155.718
2.25_444.1433m/z	444.143	2.24922	neg	S-Adenosylmethionine	HMDB0001185	Nucleosides, nucleotides, and analogues	5'-deoxyribonucleosides	5'-deoxy-5'-thionucleosides	M+FA-H	C15H23N6O5S+	37.8	0	0.118282	14.757	0.520371
7.48_118.9265m/z	118.927	7.4823	neg	Silica	HMDB0035659	Mixed metal/non-metal compounds	Miscellaneous mixed metal/non-metals	Unclassified	2M-H	O2Si	37.8	0	2.36735	93.752	73.6245
2.46_614.3178m/z	614.318	2.46022	pos	Toxin T2 tetrol	HMDB0036159	Lipids and lipid-like molecules	Prenol lipids	Sesquiterpenoids	2M+NH4	C15H22O6	37.8	0	1.1993	10.6522	2.38543
0.91_236.1129m/z	236.113	0.90845	pos	Triacetin	HMDB0029592	Lipids and lipid-like molecules	Glycerolipids	Triradylcglycerols	M+NH4	C9H14O6	37.8	0	0.239163	3.64987	42.1595
5.81_491.3075m/z	491.308	5.80672	pos	(8E,15E)-1,8,15-Heptadecatriene-11,13-diyne	HMDB0031041	Hydrocarbons	Unsaturated hydrocarbons	Enynes	2M+K	C17H22	37.7	0	0.0977626	13.4167	7.087
0.53_371.0450m/z	371.045	0.530933	neg	{[4-(7-methoxy-2-oxo-2H-chromen-6-yl)but-3-en-2-yl]oxy}sulfonic acid	HMDB0128974	Phenylpropanoids and polyketides	Coumarins and derivatives	Unclassified	M+FA-H	C14H14O7S	37.7	0	2.28537	51.0974	69.5999
1.59_270.1330m/z	270.133	1.58925	pos	1-(2,4,6-Trimethoxyphenyl)-1,3-butanedione	HMDB0030668	Benzenoids	Benzene and substituted derivatives	Phenols and derivatives	M+NH4	C13H16O5	37.7	0	-2.24802	29.2619	4.67917
4.03_970.3979m/z	970.398	4.03313	pos	1-(2H-1,3-Benzodioxol-5-yl)-2-[2,6-dimethoxy-4-(prop-2-en-1-yl)phenoxy]propyl benzoate	HMDB0039249	Benzenoids	Benzene and substituted derivatives	Benzoic acids and derivatives	2M+NH4	C28H28O7	37.7	4.05	-3.11293	1.08304e-06	22.1435
1.80_789.3626m/z	789.363	1.79575	pos	1,3,8-Trihydroxy-4-methyl-2,7-diprenylxanthone	HMDB0037298	Organoheterocyclic compounds	Benzopyrans	1-benzopyrans	2M+H	C24H26O5	37.7	0	-0.89153	9.94728	22.7957
1.59_413.2298m/z	413.23	1.58925	pos	15-deoxy-delta12,14-Prostaglandin J2-2-glycerol ester	HMDB0013656	Lipids and lipid-like molecules	Fatty Acyls	Eicosanoids	M+Na	C23H34O5	37.7	0	-0.123094	11.7577	5.93767
7.54_396.2636n	810.555	7.53613	pos	1-hexadecyl-glycero-3-phosphate	HMDB0062325	Lipids and lipid-like molecules	Glycerophospholipids	Glycerophosphates	M+NH4, 2M+NH4	C19H41O6P	37.7	5.7	-1.12294	505.652	33.2273
0.88_233.1496m/z	233.15	0.879117	pos	1-hydroxyoct-2-enoylglycine	HMDB0094732	Organic acids and derivatives	Carboxylic acids and derivatives	Amino acids, peptides, and analogues	M+NH4	C10H17NO4	37.7	0	-0.00444492	14.3584	13.9794
1.20_519.2392m/z	519.239	1.19693	pos	2-(2,4-dihydroxy-5-methoxyphenyl)-3-(3,7-dimethylocta-2,6-dien-1-yl)-5-hydroxy-8,8-dimethyl-4H,8H-pyrano[3,2-g]chromen-4-one	HMDB0129853	Phenylpropanoids and polyketides	Flavonoids	Flavones	M+H	C31H34O7	37.7	0	2.74789	14.6061	1.99195
0.89_261.0716m/z	261.072	0.893783	pos	2-{[hydroxy(2,3,4,5-tetrahydroxyphenyl)methylidene]amino}acetic acid	HMDB0126648	Lipids and lipid-like molecules	Prenol lipids	Quinone and hydroquinone lipids	M+NH4	C9H9NO7	37.7	0	-0.456805	3.04429	50.5305
3.35_410.2900m/z	410.29	3.34717	pos	20, 22-Dihydrodigoxigenin	HMDB0060730	Lipids and lipid-like molecules	Steroids and steroid derivatives	Steroid lactones	M+NH4	C23H36O5	37.7	0	-0.32773	7.23891	0.144909
6.65_503.4602m/z	503.46	6.6485	pos	21-Methylhentriacontan-7-one	LMFA12000236	Lipids and lipid-like molecules	Fatty Acyls	Oxygenated hydrocarbons	M+K	C32H64O	37.7	0	2.87791	2154.79	1923.83
4.05_835.6382m/z	835.638	4.05183	neg	25-fluoro-1alpha-hydroxyvitamin D3 / 25-fluoro-1alpha-hydroxycholecalciferol	LMST03020207	Lipids and lipid-like molecules	Sterol Lipids	Secosteroids	2M-H	C27H43FO2	37.7	18.5	-4.71988	0.0230013	16.7171
0.59_461.1733n	460.165	0.5887	neg	3-cis-Hydroxyglipizide	HMDB0060934	Benzenoids	Benzene and substituted derivatives	Benzenesulfonamides	M-H2O-H, M-H	C21H27N5O5S	37.7	0.127	-0.037714	6534.1	2389.21
5.38_376.0970m/z	376.097	5.37633	neg	5'-O-Desmethyl omeprazole	HMDB0014011	Organoheterocyclic compounds	Benzimidazoles	Sulfinylbenzimidazoles	M+FA-H	C16H17N3O3S	37.7	0	-0.798584	1.99088	0.905526
1.33_319.0877m/z	319.088	1.3286	pos	5-Phenyl-1,3-pentadiyne	HMDB0032948	Benzenoids	Benzene and substituted derivatives	Unclassified	2M+K	C11H8	37.7	0	-2.28045	57.7915	67.1125
4.56_388.2676m/z	388.268	4.56045	pos	6-Keto-prostaglandin F1a	HMDB0002886	Lipids and lipid-like molecules	Fatty Acyls	Eicosanoids	M+NH4	C20H34O6	37.7	0	-4.71307	6.1212	2.37024
8.18_351.2533m/z	351.253	8.17785	neg	8,11,14-Eicosatrienoic acid	HMDB0002925	Lipids and lipid-like molecules	Fatty Acyls	Fatty acids and conjugates	M+FA-H	C20H34O2	37.7	6.23	-2.68369	33.652	19.2508
0.81_179.0485m/z	179.049	0.8058	pos	Cysteinylglycine	HMDB0000078	Organic acids and derivatives	Carboxylic acids and derivatives	Amino acids, peptides, and analogues	M+H	C5H10N2O3S	37.7	0	0.246412	33.9061	7.50583
2.29_425.1881m/z	425.188	2.29405	pos	Glycyl-Histidine	HMDB0028843	Organic acids and derivatives	Carboxylic acids and derivatives	Amino acids, peptides, and analogues	2M+H	C8H12N4O3	37.7	0	-2.58238	25.1149	10.7535
5.53_853.4954m/z	853.495	5.5296	neg	Hebevinoside I	HMDB0035312	Lipids and lipid-like molecules	Steroids and steroid derivatives	Steroidal glycosides	M+FA-H	C44H72O13	37.7	0	-0.147902	10.6293	35.0023
5.56_387.1802m/z	387.18	5.56057	pos	Hexanethioic acid S-propyl ester	HMDB0039466	Lipids and lipid-like molecules	Fatty Acyls	Fatty acyl thioesters	2M+K	C9H18OS	37.7	0	4.05531	60.1234	39.4206
5.53_591.5119m/z	591.512	5.53123	pos	Hydroxyphthioceranic acid (C36)	LMFA01020323	Lipids and lipid-like molecules	Fatty Acyls	Fatty Acids and Conjugates	M+K	C36H72O3	37.7	0	1.09445	16.2006	88.3487
0.91_410.2539m/z	410.254	0.90845	pos	Isobutyl 2-furanpropionate	HMDB0037734	Lipids and lipid-like molecules	Fatty Acyls	Fatty acid esters	2M+NH4	C11H16O3	37.7	0.805	0.440542	54.6382	68.3866
4.42_369.2034m/z	369.203	4.41828	pos	LysoPA(a-13:0/0:0)	HMDB0114760	Lipids and lipid-like molecules	Glycerophospholipids	Glycerophosphates	M+H	C16H33O7P	37.7	0	-0.782292	19.4081	11.2195
0.63_589.2444m/z	589.244	0.63025	neg	Morellin	HMDB0030794	Organoheterocyclic compounds	Benzopyrans	1-benzopyrans	M+FA-H	C33H36O7	37.7	0	0.08742	715.587	355.504
0.62_262.1047m/z	262.105	0.616333	neg	N-a-Acetylcitrulline	HMDB0000856	Organic acids and derivatives	Carboxylic acids and derivatives	Amino acids, peptides, and analogues	M+FA-H	C8H15N3O4	37.7	0	1.12761	108.542	168.324
2.52_384.1559m/z	384.156	2.52055	pos	N-Caffeoyltryptophan	HMDB0029830	Organic acids and derivatives	Carboxylic acids and derivatives	Amino acids, peptides, and analogues	M+NH4	C20H18N2O5	37.7	0	1.33332	1.08304e-06	4.27715
1.85_297.0837m/z	297.084	1.85425	neg	Nebularine	HMDB0029956	Nucleosides, nucleotides, and analogues	Purine nucleosides	Unclassified	M+FA-H	C10H12N4O4	37.7	2.78	-1.54313	33.1307	30.3884
2.00_371.2272m/z	371.227	1.99623	pos	Octaethylene glycol	HMDB0094680	Organic oxygen compounds	Organooxygen compounds	Ethers	M+H	C16H34O9	37.7	0	-1.08524	28.184	22.4011
5.64_699.5412m/z	699.541	5.64237	neg	PE-Cer(d14:2(4E,6E)/23:0)	LMSP03020041	Lipids and lipid-like molecules	Sphingolipids	Phosphosphingolipids	M-H	C39H77N2O6P	37.7	11.9	-4.88541	35.5329	4.14009
0.59_353.1582m/z	353.158	0.585967	pos	Picrocrocin	HMDB0005796	Organic oxygen compounds	Organooxygen compounds	Carbohydrates and carbohydrate conjugates	M+Na	C16H26O7	37.7	0	3.41685	23.3788	42.9473
2.15_611.3753m/z	611.375	2.15423	pos	Proparacaine	HMDB0014945	Benzenoids	Benzene and substituted derivatives	Benzoic acids and derivatives	2M+Na	C16H26N2O3	37.7	0	-4.42888	8.26954	1.61786
6.89_814.5595m/z	814.56	6.88825	neg	PS(18:2(9Z,12Z)/20:0)	HMDB0112429	Lipids and lipid-like molecules	Glycerophospholipids	Glycerophosphoserines	M-H	C44H82NO10P	37.7	12.8	-0.998371	50.5362	49.8147
1.42_203.1388m/z	203.139	1.41543	pos	Pseudoecgonine	HMDB0006348	Alkaloids and derivatives	Tropane alkaloids	Unclassified	M+NH4	C9H15NO3	37.7	0	-0.984554	27.3655	34.7374
3.36_605.1362m/z	605.136	3.36167	pos	Pyrogallol-2-O-glucuronide	HMDB0060017	Organic oxygen compounds	Organooxygen compounds	Carbohydrates and carbohydrate conjugates	2M+H	C12H14O9	37.7	0	2.17478	21.4902	0.233555
0.64_305.1456m/z	305.146	0.6438	pos	Ribitol	HMDB0000508	Organic oxygen compounds	Organooxygen compounds	Carbohydrates and carbohydrate conjugates	2M+H	C5H12O5	37.7	0	4.4794	15.7711	18.1422
1.24_456.1270m/z	456.127	1.2431	pos	Riboflavin cyclic-4',5'-phosphate	HMDB0059614	Organoheterocyclic compounds	Pteridines and derivatives	Alloxazines and isoalloxazines	M+NH4	C17H19N4O8P	37.7	0	-1.95934	134.138	153.931
0.81_314.1228m/z	314.123	0.8058	pos	S-(3-Methylbutanoyl)-dihydrolipoamide-E	HMDB0006867	Lipids and lipid-like molecules	Fatty Acyls	Fatty acyl thioesters	M+Na	C13H25NO2S2	37.7	0	3.23704	15.7665	37.4398
7.42_306.2557n	324.291	7.42247	pos	Sagittariol	HMDB0036835	Lipids and lipid-like molecules	Prenol lipids	Diterpenoids	M+H-H2O, M+NH4	C20H34O2	37.7	7.3	-0.634774	1.08304e-06	115.516
0.94_455.1866m/z	455.187	0.937783	pos	S-Furanopetasitin	HMDB0036131	Lipids and lipid-like molecules	Prenol lipids	Sesquiterpenoids	M+Na	C24H32O5S	37.7	0	0.674625	105.168	935.128
5.60_716.5949n	717.601	5.60438	pos	TG(12:0/12:0/18:3(9Z,12Z,15Z))[iso3]	LMGL03012641	Lipids and lipid-like molecules	Glycerolipids	Triradylglycerols	M+H-H2O, M+H	C45H80O6	37.7	5.9	-0.83064	1.55607	246.675
9.17_788.6887n	833.687	9.16528	neg	TG(14:0/15:0/18:2(9Z,12Z))	HMDB0042106	Lipids and lipid-like molecules	Glycerolipids	Triradylcglycerols	M-H, M+FA-H	C50H92O6	37.7	2.01	-0.874462	697.695	550.7
2.12_329.1494m/z	329.149	2.12357	pos	(±)-2-Butylthiazolidine	HMDB0040116	Organoheterocyclic compounds	Azolidines	Thiazolidines	2M+K	C7H15NS	37.6	0	4.31005	14.5242	13.0996
4.00_457.2925m/z	457.293	4.00397	pos	(24R)-1alpha,24,25-trihydroxy-22-oxavitamin D3 / (24R)-1alpha,24,25-trihydroxy-22-oxacholecalciferol	LMST03020065	Lipids and lipid-like molecules	Sterol Lipids	Secosteroids	M+Na	C26H42O5	37.6	1.13	0.210872	69.0418	47.6851
6.91_909.7733m/z	909.773	6.90583	pos	(25S)-26-Hydroxy-24-methylenecycloartan-3-one	HMDB0034555	Lipids and lipid-like molecules	Steroids and steroid derivatives	Cycloartanols and derivatives	2M+H	C31H50O2	37.6	0	4.26522	1.08304e-06	18.2565
1.12_126.0311n	127.039	1.11878	pos	1,2,3-Trihydroxybenzene	HMDB0013674	Benzenoids	Benzene and substituted derivatives	Phenols and derivatives	M+H-H2O, M+H	C6H6O3	37.6	0	-4.48579	79.5784	105.381
3.44_150.0020m/z	150.002	3.44352	neg	1,2-Benzisothiazol-3(2H)-one	HMDB0034413	Organoheterocyclic compounds	Benzothiazoles	Unclassified	M-H	C7H5NOS	37.6	0	0.367379	9.11504	6.93308
5.43_463.4287m/z	463.429	5.42907	pos	15-Nonacosanol	HMDB0033180	Lipids and lipid-like molecules	Fatty Acyls	Fatty alcohols	M+K	C29H60O	37.6	0	2.6101	19.4262	44.0517
1.78_160.0963m/z	160.096	1.78008	pos	2-Methylbutyrylglycine	HMDB0000339	Organic acids and derivatives	Carboxylic acids and derivatives	Amino acids, peptides, and analogues	M+H	C7H13NO3	37.6	0	-3.11982	4.26133	3.60456
0.53_711.1378m/z	711.138	0.530933	neg	5-Amino-6-(5'-phosphoribitylamino)uracil	HMDB0003841	Organic oxygen compounds	Organooxygen compounds	Carbohydrates and carbohydrate conjugates	2M-H	C9H17N4O9P	37.6	0	-2.12723	27.9414	34.2144
1.77_325.1065m/z	325.107	1.77012	neg	8-(2-hydroxypropan-2-yl)-2-oxo-2H,8H,9H-furo[2,3-h]chromen-9-yl 3-methylbut-2-enoate	HMDB0128912	Unclassified	Unclassified	Unclassified	M-H2O-H	C19H20O6	37.6	13.1	-4.68797	24.0953	21.6438
0.62_313.1146m/z	313.115	0.616333	neg	Acetylcarnosine	HMDB0012881	Organic acids and derivatives	Peptidomimetics	Hybrid peptides	M+FA-H	C11H16N4O4	37.6	0	-2.79897	478.938	291.888
9.93_261.1487m/z	261.149	9.93202	pos	alpha-CEHC	HMDB0001518	Organoheterocyclic compounds	Benzopyrans	1-benzopyrans	M+H-H2O	C16H22O4	37.6	0	0.787104	5.34437	2.31476
5.52_453.3705m/z	453.371	5.51657	pos	alpha-Tocopherol	HMDB0001893	Lipids and lipid-like molecules	Prenol lipids	Quinone and hydroquinone lipids	M+Na	C29H50O2	37.6	1.28	0.473858	33.0603	84.4854
5.22_396.2738m/z	396.274	5.22442	pos	Annoglabasin F	HMDB0035508	Lipids and lipid-like molecules	Prenol lipids	Diterpenoids	M+NH4	C22H34O5	37.6	0	-1.63362	8.5205	13.9326
7.58_486.4505m/z	486.45	7.57913	pos	Argenonic acid	LMFA01020397	Lipids and lipid-like molecules	Fatty Acyls	Fatty Acids and Conjugates	M+NH4	C29H56O4	37.6	3.61	-2.61182	227.283	330.362
3.84_931.0878m/z	931.088	3.84298	pos	CDP-Ethanolamine	HMDB0001564	Nucleosides, nucleotides, and analogues	Pyrimidine nucleotides	Pyrimidine ribonucleotides	2M+K	C11H20N4O11P2	37.6	0	4.37482	227.576	283.658
7.93_611.5532m/z	611.553	7.92945	pos	Clavepictine B	LMSP01080053	Lipids and lipid-like molecules	Sphingolipids	Sphingoid bases	2M+H	C20H35NO	37.6	0.915	3.5912	918.518	1084.55
0.79_634.1829m/z	634.183	0.790467	pos	D-Erythroascorbic acid 1'-a-D-glucoside	HMDB0033627	Organic oxygen compounds	Organooxygen compounds	Carbohydrates and carbohydrate conjugates	2M+NH4	C11H16O10	37.6	0	0.66303	14.3127	15.7069
4.91_581.5133m/z	581.513	4.9071	pos	DG(15:1(9Z)/18:0/0:0)[iso2]	98422	Unclassified	Unclassified	Unclassified	M+H	C36H68O5	37.6	0.283	-1.14628	21.1285	74.0792
5.40_907.7202m/z	907.72	5.39907	pos	DG(8:0/15:0/0:0)	HMDB0092917	Lipids and lipid-like molecules	Glycerolipids	Diradylglycerols	2M+Na	C26H50O5	37.6	0	-0.752259	9.92111	91.4601
9.95_371.3154m/z	371.315	9.94635	pos	Diethylhexyl adipate	HMDB0040270	Lipids and lipid-like molecules	Fatty Acyls	Fatty acid esters	M+H	C22H42O4	37.6	0	-0.564196	24.0658	19.9136
4.60_337.2162m/z	337.216	4.60393	pos	Etretinate	LMPR01090046	Lipids and lipid-like molecules	Prenol lipids	Isoprenoids	M+H-H2O	C23H30O3	37.6	0	-0.0443009	5.74171	0.0380396
0.63_217.0825m/z	217.083	0.63025	neg	Glycylproline	HMDB0000721	Organic acids and derivatives	Carboxylic acids and derivatives	Amino acids, peptides, and analogues	M+FA-H	C7H12N2O3	37.6	0	-2.80268	22.0122	21.5233
1.52_353.0316m/z	353.032	1.52088	neg	Gomphidic acid	HMDB0033542	Benzenoids	Benzene and substituted derivatives	Phenylacetic acid derivatives	M-H2O-H	C18H12O9	37.6	4.75	3.5028	133.639	160.878
3.95_330.2280m/z	330.228	3.9453	pos	Granisetron	HMDB0015026	Organoheterocyclic compounds	Benzopyrazoles	Indazoles	M+NH4	C18H24N4O	37.6	0	-2.70698	9.40247	2.91473
4.97_457.1114m/z	457.111	4.96575	pos	L-2-Aminoethyl seryl phosphate	HMDB0031950	Organic acids and derivatives	Carboxylic acids and derivatives	Amino acids, peptides, and analogues	2M+H	C5H13N2O6P	37.6	0	4.12063	3.7608	6.77689
4.85_510.3052m/z	510.305	4.84927	pos	Lenticin	HMDB0061115	Organic acids and derivatives	Carboxylic acids and derivatives	Amino acids, peptides, and analogues	2M+NH4	C14H18N2O2	37.6	0	-4.71327	12.2399	11.6246
5.86_612.3738m/z	612.374	5.86472	pos	L-Urobilin	HMDB0004159	Organoheterocyclic compounds	Tetrapyrroles and derivatives	Bilirubins	M+NH4	C33H46N4O6	37.6	7.72	-2.88803	8.0054	5.92437
1.50_297.1532m/z	297.153	1.50143	pos	Mevalonic acid	HMDB0000227	Lipids and lipid-like molecules	Fatty Acyls	Fatty acids and conjugates	2M+H	C6H12O4	37.6	0	-4.16159	10.8026	8.72728
0.06_402.3573m/z	402.357	0.0583833	pos	MG(0:0/20:1(11Z)/0:0)	HMDB0011543	Lipids and lipid-like molecules	Endocannabinoids	Unclassified	M+NH4	C23H44O4	37.6	0	-1.24904	24.0642	25.0015
0.84_567.1012m/z	567.101	0.837317	neg	Myricetin 3-(6-acetylgalactoside)	HMDB0035462	Phenylpropanoids and polyketides	Flavonoids	Flavonoid glycosides	M+FA-H	C23H22O14	37.6	0	3.8241	29.1581	87.3207
1.75_382.1627m/z	382.163	1.74942	pos	N-[2-(3,4-dimethoxyphenyl)ethyl]-3-(3-hydroxy-4-methoxyphenyl)propanimidic acid	HMDB0135480	Benzenoids	Phenols	Methoxyphenols	M+Na	C20H25NO5	37.6	0	0.567706	16.9057	16.4816
1.87_626.2774m/z	626.277	1.87357	pos	Neocasomorphin (1-5)	HMDB0060144	Organic acids and derivatives	Carboxylic acids and derivatives	Amino acids, peptides, and analogues	M+Na	C29H41N5O9	37.6	0	-3.77338	2.29286	9.80626
3.63_747.3827m/z	747.383	3.62765	pos	N-Jasmonoyltyrosine	HMDB0039503	Organic acids and derivatives	Carboxylic acids and derivatives	Amino acids, peptides, and analogues	2M+H	C21H27NO5	37.6	0.942	-3.2379	9.45587	0.967572
4.08_491.4241m/z	491.424	4.07713	pos	Pentadecanal	HMDB0031078	Lipids and lipid-like molecules	Fatty Acyls	Fatty aldehydes	2M+K	C15H30O	37.6	0	3.52787	8.67179	9.74333
6.00_857.5640m/z	857.564	6.00122	pos	PG(P-20:0/22:6(4Z,7Z,10Z,13Z,16Z,19Z))	LMGP04030093	Lipids and lipid-like molecules	Glycerophospholipids	Glycerophosphoglycerols	M+Na	C48H83O9P	37.6	16.1	-3.18701	6.66903	714.051
2.19_569.2757m/z	569.276	2.19377	neg	PG-PA	LMGP20070016	Lipids and lipid-like molecules	Glycerophospholipids	Oxidized glycerophospholipids	M+FA-H	C24H45O10P	37.6	4.48	4.62508	31.8655	10.3384
7.19_356.3278n	751.606	7.19348	pos	Phellonic acid	LMFA01050079	Lipids and lipid-like molecules	Fatty Acyls	Fatty Acids and Conjugates	M+NH4, 2M+K	C22H44O3	37.6	3.81	-3.39666	10.7031	97.2292
7.78_599.5028m/z	599.503	7.78062	pos	phenolic phthiocerol	LMFA05000691	Lipids and lipid-like molecules	Fatty Acyls	Fatty alcohols	M+Na	C37H68O4	37.6	9.02	3.18517	760.993	74.3113
1.69_578.2551m/z	578.255	1.69042	pos	Phenprocoumon	HMDB0015081	Phenylpropanoids and polyketides	Coumarins and derivatives	Hydroxycoumarins	2M+NH4	C18H16O3	37.6	0.876	2.44477	14.173	59.8466
0.81_347.0376m/z	347.038	0.8058	pos	Polyvidone	HMDB0033843	Organoheterocyclic compounds	Pyrrolidines	N-alkylpyrrolidines	2M+H	C6H9NOP2	37.6	0	-4.49327	25.9742	34.7013
8.26_351.1462m/z	351.146	8.26327	pos	Praziquantel	HMDB0015191	Organoheterocyclic compounds	Tetrahydroisoquinolines	Unclassified	M+K	C19H24N2O2	37.6	5.88	-2.39844	240.265	227.602
6.56_949.7451m/z	949.745	6.56235	pos	Priverogenin B	HMDB0034644	Lipids and lipid-like molecules	Prenol lipids	Triterpenoids	2M+H	C30H50O4	37.6	9.57	-4.1814	1956.46	2420.82
2.84_874.3704m/z	874.37	2.8387	pos	Ptelatoside B	HMDB0034447	Organic oxygen compounds	Organooxygen compounds	Carbohydrates and carbohydrate conjugates	2M+NH4	C20H28O10	37.6	0	0.0767293	7.40561	14.9009
0.77_245.0781m/z	245.078	0.768083	neg	Pyrazinamide	HMDB0014483	Organoheterocyclic compounds	Diazines	Pyrazines	2M-H	C5H5N3O	37.6	0	-4.58086	76.8931	76.001
5.47_875.4918m/z	875.492	5.4729	pos	Roxithromycin	HMDB0014916	Organic oxygen compounds	Organooxygen compounds	Carbohydrates and carbohydrate conjugates	M+K	C41H76N2O15	37.6	8.38	4.82113	18.3515	1.07415
1.13_289.0913m/z	289.091	1.13445	pos	Starch acetate	HMDB0029891	Organic acids and derivatives	Carboxylic acids and derivatives	Tricarboxylic acids and derivatives	M+H-H2O	C12H18O9	37.6	0	-1.59113	13.8465	33.7641
2.25_979.4000m/z	979.4	2.24738	pos	Suspensolide F	HMDB0031918	Lipids and lipid-like molecules	Prenol lipids	Terpene glycosides	2M+Na	C21H34O12	37.6	0	0.722326	38.5481	16.5923
0.81_626.1254m/z	626.125	0.8058	pos	Thymidine 3',5'-cyclic monophosphate	HMDB0001570	Organoheterocyclic compounds	Diazines	Pyrimidines and pyrimidine derivatives	2M+NH4	C10H13N2O7P	37.6	0	-0.766287	73.0881	39.3796
1.20_243.1339m/z	243.134	1.19693	pos	(2S)-2-amino-3-(4-hydroxy-3-methoxyphenyl)-2-methylpropanoic acid	HMDB0142154	Phenylpropanoids and polyketides	Phenylpropanoic acids	Unclassified	M+NH4	C11H15NO4	37.5	0	-0.136988	16.943	15.4098
1.04_643.1738m/z	643.174	1.04178	pos	(6-carboxy-3,4,5-trihydroxyoxan-2-yl)[2-(3,4-dihydroxyphenyl)-5-hydroxy-3-{[3,4,5-trihydroxy-6-(hydroxymethyl)oxan-2-yl]oxy}-7H-chromen-7-ylidene]oxidanium	HMDB0125139	Phenylpropanoids and polyketides	Flavonoids	Flavonoid glycosides	M+NH4	C27H29O17+	37.5	6.19	-0.773622	1.08304e-06	110.679
1.20_382.1695m/z	382.169	1.19693	pos	(R)-Pantothenic acid 4'-O-b-D-glucoside	HMDB0033965	Lipids and lipid-like molecules	Fatty Acyls	Fatty acyl glycosides	M+H	C15H27NO10	37.5	0	-3.36109	27.3592	31.1053
0.62_464.1396m/z	464.14	0.616333	neg	(Z)-N-[(4-hydroxyphenyl)methyl]ethoxycarbothioamide 4'-(tri-acetylrhamnoside)	HMDB0031943	Organic oxygen compounds	Organooxygen compounds	Carbohydrates and carbohydrate conjugates	M-H2O-H	C22H29NO9S	37.5	0	2.35434	5593.25	2175.45
0.81_333.0668m/z	333.067	0.8058	pos	[(3-methylbut-2-en-1-yl)oxy]sulfonic acid	HMDB0136691	Organic acids and derivatives	Organic sulfuric acids and derivatives	Sulfuric acid esters	2M+H	C5H10O4S	37.5	0	-1.27917	128.022	228.975
3.11_225.0536m/z	225.054	3.11083	neg	2,4-Dimethylthiazole	HMDB0032974	Organoheterocyclic compounds	Azoles	Thiazoles	2M-H	C5H7NS	37.5	0	4.42963	2.87756	2.33838
0.81_304.1146m/z	304.115	0.8058	pos	2-Propionyl-2-thiazoline	HMDB0032493	Organoheterocyclic compounds	Azolines	Thiazolines	2M+NH4	C6H9NOS	37.5	0	-0.78602	21.6746	32.1169
5.35_275.2368m/z	275.237	5.35473	pos	3b,17b-Dihydroxyetiocholane	HMDB0000369	Lipids and lipid-like molecules	Steroids and steroid derivatives	Androstane steroids	M+H-H2O	C19H32O2	37.5	0	-0.489122	6.17626	11.2765
4.31_210.9917m/z	210.992	4.30513	neg	3-hydroxy-2-(hydroxymethyl)-2-[(sulfooxy)methyl]propanoic acid	HMDB0127656	Organic acids and derivatives	Hydroxy acids and derivatives	Beta hydroxy acids and derivatives	M-H2O-H	C5H10O8S	37.5	0	-0.431069	1.75952	10.0595
0.86_210.0870m/z	210.087	0.86445	pos	4-Acetamido-2-amino-6-nitrotoluene	HMDB0060384	Benzenoids	Benzene and substituted derivatives	Anilides	M+H	C9H11N3O3	37.5	0	-1.50824	50.3585	22.7264
1.23_474.2099m/z	474.21	1.2286	pos	4-Hydroxyvalsartan	HMDB0013848	Organoheterocyclic compounds	Azoles	Tetrazoles	M+Na	C24H29N5O4	37.5	0	-2.75768	13.7018	14.01
9.29_395.3665m/z	395.366	9.29022	pos	5alpha-Cholestane	HMDB0041632	Lipids and lipid-like molecules	Steroids and steroid derivatives	Cholestane steroids	M+Na	C27H48	37.5	9.74	4.46174	192.569	126.613
1.70_377.1476m/z	377.148	1.70492	pos	5-Hydroxytryptophol	HMDB0001855	Organoheterocyclic compounds	Indoles and derivatives	Hydroxyindoles	2M+Na	C10H11NO2	37.5	0	1.20442	9.68351	5.70986
6.89_627.5488m/z	627.549	6.89133	pos	6Z,9Z-Eicosadien-11-ol	LMFA05000532	Lipids and lipid-like molecules	Fatty Acyls	Fatty alcohols	2M+K	C20H38O	37.5	2.34	1.88431	206.196	478.573
2.19_315.1912m/z	315.191	2.18522	pos	7-(Methylthio)heptanenitrile	HMDB0031890	Organic nitrogen compounds	Organonitrogen compounds	Organic cyanides	2M+H	C8H15NS	37.5	0	-3.68361	8.72062	1.71481
4.16_316.2483m/z	316.248	4.16497	pos	8E-Heptadecenedioic acid	LMFA01170053	Lipids and lipid-like molecules	Fatty Acyls	Fatty Acids and Conjugates	M+NH4	C17H30O4	37.5	0	0.327077	10.139	1.8477
3.20_850.5374m/z	850.537	3.19685	pos	Alfentanil	HMDB0014940	Benzenoids	Benzene and substituted derivatives	Anilides	2M+NH4	C21H32N6O3	37.5	1.63	-4.2859	21.4027	17.2455
9.98_279.0933m/z	279.093	9.97502	pos	Aminoparathion	HMDB0001504	Organic acids and derivatives	Organic thiophosphoric acids and derivatives	Thiophosphoric acid esters	M+NH4	C10H16NO3PS	37.5	0	2.5603	56.4558	37.9374
1.63_479.2042m/z	479.204	1.63325	pos	Antiarone J	LMPK12120277	Lipids and lipid-like molecules	Polyketides	Flavonoids	M+Na	C26H32O7	37.5	0	0.287846	25.0649	10.5227
3.95_354.2844m/z	354.284	3.9453	pos	Arachidic acid(d3)	LMFA01010049	Lipids and lipid-like molecules	Fatty Acyls	Fatty Acids and Conjugates	M+K	C20H37D3O2	37.5	0	-1.40495	9.66958	6.34339
0.60_203.1499m/z	203.15	0.6003	pos	Asymmetric dimethylarginine	HMDB0001539	Organic acids and derivatives	Carboxylic acids and derivatives	Amino acids, peptides, and analogues	M+H	C8H18N4O2	37.5	0	-1.98296	40.4366	29.3182
0.67_699.2191m/z	699.219	0.671967	neg	Citbismine F	HMDB0034473	Organoheterocyclic compounds	Quinolines and derivatives	Benzoquinolines	M+FA-H	C36H34N2O10	37.5	0.0826	-0.632317	6429.74	11635.7
6.56_200.2006m/z	200.201	6.56235	pos	Cyclododecanone	HMDB0031341	Organooxygen compounds	Carbonyl compounds	Ketones	M+NH4	C12H22O	37.5	0.6	-1.49035	274.188	212.209
0.54_747.0398m/z	747.04	0.540467	pos	Cyclovariegatin	HMDB0029682	Organoheterocyclic compounds	Benzofurans	Unclassified	2M+K	C18H10O8	37.5	0	2.17305	106.327	75.8404
0.55_555.1317m/z	555.132	0.545417	neg	Dehydroxymethylflazine	HMDB0041200	Alkaloids and derivatives	Harmala alkaloids	Unclassified	2M-H	C16H10N2O3	37.5	0	1.20317	60.6468	31.0855
6.65_369.3510m/z	369.351	6.6485	pos	dihydrotachysterol3 / (5E)-(10S)-10,19-dihydrovitamin D3 / (5E)-(10S)-10,19-dihydrocholecalciferol	LMST03020307	Lipids and lipid-like molecules	Sterol Lipids	Secosteroids	M+H-H2O	C27H46O	37.5	11.7	-1.44969	443.407	318.202
0.52_431.2458m/z	431.246	0.516433	neg	Erinacine E	HMDB0029656	Lipids and lipid-like molecules	Prenol lipids	Diterpenoids	M-H	C25H36O6	37.5	0	4.44104	164.421	86.5876
2.76_430.2224m/z	430.222	2.76287	pos	Ethyl trans-p-methoxycinnamate	HMDB0030762	Phenylpropanoids and polyketides	Cinnamic acids and derivatives	Cinnamic acid esters	2M+NH4	C12H14O3	37.5	0.623	-0.00933128	1.11091	4.26417
5.37_165.0543m/z	165.054	5.3694	pos	Homovanillic acid	HMDB0000118	Benzenoids	Phenols	Methoxyphenols	M+H-H2O	C9H10O4	37.5	0	-1.84184	7.1452	2.3033
3.24_912.5183m/z	912.518	3.24033	pos	Kinetensin 1-7	HMDB0012984	Unclassified	Unclassified	Unclassified	M+H	C41H65N15O9	37.5	0	2.20052	42.1136	3.3108
1.72_421.1711m/z	421.171	1.71958	pos	Lamioside	LMPR0102070018	Lipids and lipid-like molecules	Prenol lipids	Isoprenoids	M+H	C18H28O11	37.5	0	1.61442	9.71591	7.89356
3.23_858.4751m/z	858.475	3.22583	pos	Levocabastine	HMDB0015238	Organoheterocyclic compounds	Piperidines	Phenylpiperidines	2M+NH4	C26H29FN2O2	37.5	0.127	-1.58292	68.347	16.0153
1.75_497.2468m/z	497.247	1.74942	pos	Methionyl-Valine	HMDB0028986	Organic acids and derivatives	Carboxylic acids and derivatives	Amino acids, peptides, and analogues	2M+H	C10H20N2O3S	37.5	0	1.25079	17.8832	29.3729
0.60_296.0989m/z	296.099	0.602467	neg	Muramic acid	HMDB0003254	Organic oxygen compounds	Organooxygen compounds	Carbohydrates and carbohydrate conjugates	M+FA-H	C9H17NO7	37.5	0	0.913528	24.2903	38.0203
3.95_778.4144m/z	778.414	3.95017	neg	OHODA-PS	LMGP20040035	Lipids and lipid-like molecules	Glycerophospholipids	Oxidized glycerophospholipids	M+FA-H	C36H64NO12P	37.5	0.0244	-0.589802	2.64027	4.53443
1.34_295.0590m/z	295.059	1.34293	pos	Osmundalactone	HMDB0031303	Organoheterocyclic compounds	Pyrans	Pyranones and derivatives	2M+K	C6H8O3	37.5	0	4.55443	56.6586	52.2915
8.02_775.5508m/z	775.551	8.02043	pos	PG(18:2(9Z,12Z)/18:0)	61918	Lipids and lipid-like molecules	Glycerophospholipids	Glycerophosphoglycerols	M+H	C42H79O10P	37.5	26.5	3.12243	119.535	73.0971
13.85_834.5288m/z	834.529	13.8465	pos	PG(18:3(6Z,9Z,12Z)/22:6(4Z,7Z,10Z,13Z,16Z,19Z))	HMDB0010674	Lipids and lipid-like molecules	Glycerophospholipids	Glycerophosphoglycerols	M+NH4	C46H73O10P	37.5	0	1.02439	108.581	127.639
4.15_817.5068m/z	817.507	4.1503	pos	Phytosphingosine-1-P	HMDB0012280	Lipids and lipid-like molecules	Sphingolipids	Phosphosphingolipids	2M+Na	C18H40NO6P	37.5	0	-1.31006	44.8203	43.6538
3.04_686.3852m/z	686.385	3.03685	pos	POV-PI	LMGP20050014	Lipids and lipid-like molecules	Glycerophospholipids	Oxidized glycerophospholipids	M+NH4	C31H57O13P	37.5	0	-3.45347	16.6642	5.46033
3.24_856.4615m/z	856.461	3.23715	neg	PS(DiMe(9,3)/DiMe(9,3))	HMDB0061582	Lipids and lipid-like molecules	Glycerophospholipids	Glycerophosphoserines	M+FA-H	C42H70NO12P	37.5	3.04	-0.38207	46.6941	7.30477
5.88_817.7059m/z	817.706	5.87922	pos	SM(d17:1/24:1(15Z))	HMDB0011696	Organic nitrogen compounds	Organonitrogen compounds	Quaternary ammonium salts	M+NH4	C46H92N2O6P+	37.5	15.3	3.41911	29.5726	2.16496
0.79_258.0881m/z	258.088	0.790467	pos	Tanakamine	HMDB0033429	Organoheterocyclic compounds	Indoles and derivatives	Indoles	M+K	C13H17NO2	37.5	0	-4.51495	18.1797	13.5062
7.37_434.1692m/z	434.169	7.36547	pos	Tasosartan	HMDB0015439	Benzenoids	Benzene and substituted derivatives	Biphenyls and derivatives	M+Na	C23H21N7O	37.5	0	-1.85029	284.079	158.237
5.82_931.6493m/z	931.649	5.81732	neg	TetraHCA	HMDB0062534	Unclassified	Unclassified	Unclassified	2M-H	C27H46O6	37.5	0	-2.43246	1.08304e-06	15.6913
1.92_316.2235m/z	316.224	1.91973	pos	Val-Val-Val	HMDB0094676	Organic acids and derivatives	Carboxylic acids and derivatives	Amino acids, peptides, and analogues	M+H	C15H29N3O4	37.5	0	1.42982	38.0292	15.3131
1.57_340.2106m/z	340.211	1.57408	pos	Zeranol	HMDB0032702	Phenylpropanoids and polyketides	Macrolides and analogues	Unclassified	M+NH4	C18H26O5	37.5	8.63	-4.01021	350.057	107.034
5.30_643.5446m/z	643.545	5.29673	pos	zymosteryl palmitoleate	LMST01020035	Lipids and lipid-like molecules	Sterol Lipids	Sterols	M+Na	C43H72O2	37.5	2.01	3.49826	53.5128	782.012
3.12_830.9898m/z	830.99	3.12418	pos	[3-(3,5,7-trihydroxy-6-methoxy-4-oxo-4H-chromen-2-yl)phenyl]oxidanesulfonic acid	HMDB0128825	Phenylpropanoids and polyketides	Flavonoids	Flavones	2M+K	C16H12O10S	37.4	0	-4.52194	2.65494	5.69892
6.65_449.4135m/z	449.413	6.6485	pos	1-Octacosanol	HMDB0034380	Lipids and lipid-like molecules	Fatty Acyls	Fatty alcohols	M+K	C28H58O	37.4	0	3.72876	3511.47	2738.99
2.87_619.3230m/z	619.323	2.87318	pos	2,9-Dimethyl-2,9-diazatricyclo[10.2.2.25,8]octadeca-5,7,12,14,15,17-hexaene-3,10-diol, 9CI	HMDB0038832	Organonitrogen compounds	Amines	Tertiary amines	2M+Na	C18H22N2O2	37.4	10.9	-4.17009	6.31429	1.11177
7.42_481.4396m/z	481.44	7.42247	pos	34:5(19Z,22Z,25Z,28Z,31Z)	LMFA01030835	Lipids and lipid-like molecules	Fatty Acyls	Fatty Acids and Conjugates	M+H-H2O	C34H58O2	37.4	8.06	-1.61596	0.09747	268.629
5.40_379.0009m/z	379.001	5.40405	neg	3-Hydroxy-4-aminopyridine sulfate	HMDB0061120	Organic acids and derivatives	Organic sulfuric acids and derivatives	Arylsulfates	2M-H	C5H6N2O4S	37.4	3.12	-3.90531	294.282	232.859
0.81_132.0242n	150.058	0.8058	pos	3-Methyl sulfolene	HMDB0059667	Organoheterocyclic compounds	Dihydrothiophenes	Unclassified	M+H, M+NH4	C5H8O2S	37.4	0	-1.93293	94.04	57.6819
0.53_455.0060m/z	455.006	0.530933	neg	5-Ethynyl-5'-(1-propynyl)-2,2'-bithiophene	HMDB0029735	Organoheterocyclic compounds	Bi- and oligothiophenes	Unclassified	2M-H	C13H8S2	37.4	0	-0.476307	45.0495	68.1985
3.77_197.1172m/z	197.117	3.77348	pos	5-Hexyltetrahydro-2-oxo-3-furancarboxylic acid	HMDB0030984	Organoheterocyclic compounds	Lactones	Gamma butyrolactones	M+H-H2O	C11H18O4	37.4	0	0.0195345	9.36642	8.56421
0.70_739.1749m/z	739.175	0.69945	neg	5-Hydroxy-6-methoxycoumarin 7-glucoside	HMDB0039774	Phenylpropanoids and polyketides	Coumarins and derivatives	Coumarin glycosides	2M-H	C16H18O10	37.4	8.36	2.96432	1.08304e-06	92.7431
1.01_416.1404m/z	416.14	1.01178	pos	6-({2-[(acetyloxy)methyl]-4,5,6-trihydroxyoxan-3-yl}oxy)-3,4,5-trihydroxyoxane-2-carboxylic acid	HMDB0125228	Organic oxygen compounds	Organooxygen compounds	Carbohydrates and carbohydrate conjugates	M+NH4	C14H22O13	37.4	0.71	1.23095	42.4605	37.0167
1.07_625.1583m/z	625.158	1.07392	neg	6-({3,7-dihydroxy-2-[3-hydroxy-10-(3-methoxyphenyl)-2-oxo-4-oxatricyclo[4.3.1.0³,⁷]decan-8-yl]-4-oxo-3,4-dihydro-2H-1-benzopyran-5-yl}oxy)-3,4,5-trihydroxyoxane-2-carboxylic acid	HMDB0128746	Phenylpropanoids and polyketides	Flavonoids	Flavans	M-H2O-H	C31H32O15	37.4	7.48	3.07047	40.5547	51.014
1.52_590.2741m/z	590.274	1.51575	pos	6,8-dimethyl-2-phenyl-3,4-dihydro-2H-1-benzopyran-4,5,7-triol	HMDB0130572	Phenylpropanoids and polyketides	Flavonoids	Flavans	2M+NH4	C17H18O4	37.4	0.807	-1.32761	5.25414	21.9183
0.64_247.1295m/z	247.13	0.644233	neg	Alanyl-Isoleucine	HMDB0028690	Organic acids and derivatives	Carboxylic acids and derivatives	Amino acids, peptides, and analogues	M+FA-H	C9H18N2O3	37.4	0	-1.98489	123.318	80.2094
2.22_757.4048m/z	757.405	2.21622	pos	Angiotensin IV	HMDB0001038	Organic acids and derivatives	Carboxylic acids and derivatives	Amino acids, peptides, and analogues	M+H-H2O	C40H54N8O8	37.4	11.9	2.09861	29.7604	12.8062
6.29_395.3272m/z	395.327	6.28537	pos	Arachidonoyl Serinol	HMDB0013650	Lipids and lipid-like molecules	Fatty Acyls	Fatty amides	M+NH4	C23H39NO3	37.4	0	1.08177	16.6094	11.4118
2.22_850.4043m/z	850.404	2.21622	pos	Armillaric acid	HMDB0037040	Lipids and lipid-like molecules	Prenol lipids	Sesquiterpenoids	2M+NH4	C23H28O7	37.4	0	4.21634	8.70049	2.19509
9.61_424.3693n	425.378	9.61037	pos	Beta-Amyrone	265096	Unclassified	Unclassified	Unclassified	M+H-H2O, M+H	C30H48O	37.4	3.76	-2.8281	17.8489	15.4754
0.57_393.0336m/z	393.034	0.5713	pos	Ceftibuten	HMDB0015485	Organoheterocyclic compounds	Lactams	Beta lactams	M+H-H2O	C15H14N4O6S2	37.4	0	3.36121	87.2658	97.6168
5.23_595.4568m/z	595.457	5.2327	neg	DG(13:0/18:2(9Z,12Z)/0:0)[iso2]	LMGL02010361	Lipids and lipid-like molecules	Glycerolipids	Diradylglycerols	M+FA-H	C34H62O5	37.4	0.295	-2.00204	11.8171	2.05017
12.90_616.5063n	617.513	12.9049	pos	DG(18:1(11Z)/18:3(6Z,9Z,12Z)/0:0)	HMDB0007191	Lipids and lipid-like molecules	Fatty Acyls	Lineolic acids and derivatives	M+H-H2O, M+NH4, M+H	C39H68O5	37.4	5.88	-0.56715	147.514	126.271
1.15_217.1544m/z	217.154	1.15012	pos	Ecgonine methyl ester	HMDB0006406	Alkaloids and derivatives	Tropane alkaloids	Unclassified	M+NH4	C10H17NO3	37.4	0	-1.3995	12.2566	8.7031
12.23_395.3303m/z	395.33	12.2336	pos	erythro-6,8-Tricosanediol	HMDB0041070	Lipids and lipid-like molecules	Fatty Acyls	Fatty alcohols	M+K	C23H48O2	37.4	0.967	4.73371	11.8331	16.5721
6.29_427.1261m/z	427.126	6.29325	neg	Ethyl 3-[(2-furanylmethyl)thio]propanoate	HMDB0040055	Organoheterocyclic compounds	Heteroaromatic compounds	Unclassified	2M-H	C10H14O3S	37.4	0.338	1.4408	19.6544	6.61285
2.81_520.2409m/z	520.241	2.8056	neg	Fluspirilene	HMDB0015590	Benzenoids	Benzene and substituted derivatives	Diphenylmethanes	M+FA-H	C29H31F2N3O	37.4	10	-1.62463	10.3147	0.449493
0.79_531.1488m/z	531.149	0.790467	pos	Formononetin 7-(6''-methylmalonylglucoside)	HMDB0029494	Phenylpropanoids and polyketides	Isoflavonoids	Isoflavonoid O-glycosides	M+H	C26H26O12	37.4	0	-1.7769	137.098	24.9111
3.77_477.3195m/z	477.319	3.77348	pos	Geranyl acetoacetate	HMDB0038256	Lipids and lipid-like molecules	Fatty Acyls	Fatty alcohol esters	2M+H	C14H22O3	37.4	0	-3.32212	10.2344	7.98743
0.74_331.0541m/z	331.054	0.740567	neg	Glycineamideribotide	HMDB0002022	Nucleosides, nucleotides, and analogues	Glycinamide ribonucleotides	Unclassified	M+FA-H	C7H15N2O8P	37.4	0	-2.51953	79.1018	136.815
0.53_248.1247m/z	248.125	0.530933	neg	Glycyl-Lysine	HMDB0028846	Organic acids and derivatives	Carboxylic acids and derivatives	Amino acids, peptides, and analogues	M+FA-H	C8H17N3O3	37.4	0	-2.30997	22.684	16.5137
1.44_172.0963m/z	172.096	1.4441	pos	Hydroxytyrosol	HMDB0005784	Benzenoids	Phenols	Tyrosols and derivatives	M+NH4	C8H10O3	37.4	0	-3.54975	19.7189	11.9663
1.81_400.1915m/z	400.192	1.81125	pos	JWH 210 N-(5-carboxypentyl) metabolite	96594	Unclassified	Unclassified	Unclassified	M+H	C26H25NO3	37.4	13.8	1.98087	65.7234	34.7395
3.80_691.2530m/z	691.253	3.79775	neg	Kuwanon V	HMDB0030115	Phenylpropanoids and polyketides	Diarylheptanoids	Linear diarylheptanoids	M+FA-H	C40H38O8	37.4	5.77	-2.89941	4.91627	66.8858
0.80_305.0989m/z	305.099	0.79565	neg	L-alpha-glutamyl-L-hydroxyproline	HMDB0011161	Organic acids and derivatives	Carboxylic acids and derivatives	Amino acids, peptides, and analogues	M+FA-H	C10H16N2O6	37.4	0	-0.628221	40.4774	17.3768
1.60_499.2884m/z	499.288	1.60458	pos	L-Olivosyl-oleandolide	LMPK04000032	Lipids and lipid-like molecules	Polyketides	Macrolides and lactone polyketides	M+H-H2O	C26H44O10	37.4	0	-3.4058	4.0858	8.74772
0.84_212.1159n	213.123	0.835117	pos	L-prolyl-L-proline	HMDB0011180	Organic acids and derivatives	Carboxylic acids and derivatives	Amino acids, peptides, and analogues	M+H, M+K	C10H16N2O3	37.4	0	-1.13898	211.487	74.6654
0.51_574.0984n	557.095	0.509633	pos	Mangiferin 6'-gallate	HMDB0039306	Organoheterocyclic compounds	Benzopyrans	1-benzopyrans	M+H-H2O, M+Na	C26H22O15	37.4	0	4.32549	20.2567	22.6401
2.45_332.2165m/z	332.216	2.44505	pos	Marimastat	HMDB0014924	Organic oxygen compounds	Organooxygen compounds	Alcohols and polyols	M+H	C15H29N3O5	37.4	0	-4.64437	8.95774	2.79806
1.03_221.0687n	481.121	1.02678	pos	Methyl 5-hydroxyoxindole-3-acetate	HMDB0038990	Organoheterocyclic compounds	Indoles and derivatives	Indolyl carboxylic acids and derivatives	2M+K, 2M+Na	C11H11NO4	37.4	9.89	-0.663512	87.0138	976.367
6.61_863.6727m/z	863.673	6.60552	pos	MG(0:0/22:1(13Z)/0:0)	HMDB0011552	Lipids and lipid-like molecules	Glycerolipids	Monoradylglycerols	2M+K	C25H48O4	37.4	3.37	-1.21232	109.712	115.928
2.76_504.2829m/z	504.283	2.76287	pos	PC(P-15:0/0:0)	LMGP01070003	Lipids and lipid-like molecules	Glycerophospholipids	Glycerophosphocholines	M+K	C23H48NO6P	37.4	0	-4.797	13.2732	8.71889
5.64_806.5363m/z	806.536	5.64237	neg	PE(18:0/22:6(4Z,7Z,10Z,12E,16Z,19Z)(14OH))	LMGP20020004	Lipids and lipid-like molecules	Glycerophospholipids	Oxidized glycerophospholipids	M-H	C45H78NO9P	37.4	0.792	2.66565	16.2662	32.9371
5.35_695.4537n	696.459	5.35473	pos	PE-NMe(14:1(9Z)/18:4(6Z,9Z,12Z,15Z))	HMDB0113003	Lipids and lipid-like molecules	Glycerophospholipids	Glycerophosphoethanolamines	M+H-H2O, M+H	C38H66NO8P	37.4	0	1.58733	1.58866	17.1205
10.32_398.9357m/z	398.936	10.3217	neg	Perfluorohexane sulfonic acid	HMDB0094700	Organohalogen compounds	Alkyl halides	Alkyl fluorides	M-H	C6HF13O3S	37.4	0.975	-2.1718	807.507	770.673
10.52_498.9293m/z	498.929	10.5177	neg	Perfluorooctanesulfonic acid	HMDB0059586	Organohalogen compounds	Alkyl halides	Alkyl fluorides	M-H	C8HF17O3S	37.4	2.65	-1.83619	50.0937	96.7361
2.86_266.1030m/z	266.103	2.85868	pos	Phenylmethanethiol	HMDB0029633	Benzenoids	Benzene and substituted derivatives	Unclassified	2M+NH4	C7H8S	37.4	0	-0.786386	9.26387	2.56592
2.85_921.4899m/z	921.49	2.8532	pos	PI(16:0/22:6(4Z,7Z,10Z,13Z,16Z,19Z))	LMGP06010011	Lipids and lipid-like molecules	Glycerophospholipids	Glycerophosphoinositols	M+K	C47H79O13P	37.4	2.82	1.0179	84.7997	62.4052
5.52_764.4875m/z	764.488	5.51657	pos	PS(16:1(9Z)/20:4(5Z,8Z,11Z,14Z))	HMDB0012372	Lipids and lipid-like molecules	Glycerophospholipids	Glycerophosphoserines	M+H-H2O	C42H72NO10P	37.4	0	1.8596	5.81098	53.3813
6.40_822.7522m/z	822.752	6.40302	pos	TG(16:0/16:0/16:1(9Z))	HMDB0005359	Lipids and lipid-like molecules	Glycerolipids	Triradylcglycerols	M+NH4	C51H96O6	37.4	0	-2.88683	23.3406	19.2349
6.44_739.6077m/z	739.608	6.43605	neg	TG(i-20:0/10:0/10:0)	HMDB0062996	Lipids and lipid-like molecules	Glycerolipids	Triradylcglycerols	M+FA-H	C43H82O6	37.4	0	-2.40972	1.08304e-06	60.707
0.89_502.2141m/z	502.214	0.893783	pos	Thymidine	HMDB0000273	Nucleosides, nucleotides, and analogues	Pyrimidine nucleosides	Pyrimidine 2'-deoxyribonucleosides	2M+NH4	C10H14N2O5	37.4	0	-0.63612	19.3647	20.2342
5.62_409.3807m/z	409.381	5.61922	pos	Type IV cyanolipid 20:0 ester	LMFA01110001	Lipids and lipid-like molecules	Fatty Acyls	Fatty Acids and Conjugates	M+NH4	C25H45NO2	37.4	0	4.62567	55.2062	44.0411
[truncated: 1,157 more rows]

## Sheet: Table S4
Class	The number of metabolites
Unclassified	420
[truncated: 344 more rows]

## Sheet: Table S5
ID	m/z	Retention time (min)	Ion mode	Metabolites	Compound ID	Super Class	Class	Sub Class	Adducts	Formula	Score	Fragmentation Score	Mass Error (ppm)	VIP	P-value	adj.P-value	log2(FC)	FC ()	B5	HM26
[truncated: 243 more rows]

[truncated: 9 more sheets: Table S6, Table S7, Table S8, Table 9, Table 10, Table S11, Table S12, Table S13, Table S14]
